# Supplementary material for: 11-[3-(Dimethyl­amino)prop­yl]-6,11-dihydro­dibenzo[b,e]thiepin-11-ol
Source: Acta Crystallogr Sect E Struct Rep Online. 2009 Dec 16;66(Pt 1):o161–2. doi: 10.1107/S1600536809053434 (PMC2980032; doi:10.1107/S1600536809053434)
Supplement: Supplementary file 1 [file e-66-0o161-sup1.cif]

##############################################################################
###                                                                        ###
###        Electronic paper (Acta Crystallographica Section E)             ###
###                                                                        ###
##############################################################################
#                                                                            #
# This CIF contains the data in a paper accepted for publication in Acta     #
# Crystallographica Section E. It conforms to the requirements of Notes      #
# for Authors for Section E, and has been peer reviewed under the auspices   #
# of the IUCr Commission on Journals.                                        #
#                                                                            #
# Full details of the Crystallographic Information File format               #
# are given in the paper "The Crystallographic Information File (CIF):       #
# a New Standard Archive File for Crystallography" by S. R. Hall, F. H.      #
# Allen and I. D. Brown [Acta Cryst. (1991), A47, 655-685].                  #
#                                                                            #
# The current version of the core CIF dictionary is obtainable from          #
# ftp://ftp.iucr.org/pub/cif_core.dic. The current version number is 2.4.    #
#                                                                            #
# Software is freely available for graphical display of the structure(s) in  #
# this CIF.  For information consult the CIF home page http://www.iucr.org/  #
# cif/home.html                                                              #
#                                                                            #
# This file may be used for bona fide research purposes within the           #
# scientific community so long as proper attribution is given to the journal # 
# article from which it was obtained.                                        #
#                                                                            #
##############################################################################
                                             
data_global
_audit_creation_method     SHELXL-97
_journal_date_recd_electronic     2009-12-06
_journal_date_accepted     2009-12-11
_journal_name_full     'Acta Crystallographica, Section E'
_journal_year     2010
_journal_volume     66
_journal_issue      1
_journal_page_first     o161
_journal_page_last     o162
_journal_paper_category     QO
_journal_coeditor_code     LH2968
_publ_contact_author_name     'Jasinski, Jerry P.'
_publ_contact_author_address
;
Department of Chemistry
Keene State College
229 Main Street
Keene, New Hampshire 03435, USA
;
_publ_contact_author_email     jjasinski@keene.edu
_publ_contact_author_fax     ?
_publ_contact_author_phone     '603 358-2563'
_publ_section_title
;\
11-[3-(Dimethylamino)propyl]-6,11-dihydrodibenzo[<i>b</i>,<i>e</i>]thiepin-11-\
ol
;
loop_
    _publ_author_name
    _publ_author_address
    'Jasinski, Jerry P.'
;
Department of Chemistry
Keene State College
229 Main Street
Keene, NH 03435-2001, USA
;
    'Butcher, Ray J.'
;
Department of Chemistry
Howard University
525 College Street NW
Washington
DC 20059, USA
;
    'Hakim AL-arique, Q. N. M.'
;
Department of Studies in Chemistry
University of Mysore
Manasagangotri, 570 006, India
;
    'Yathirajan, H. S.'
;
Department of Studies in Chemistry
University of Mysore
Manasagangotri, 570 006, India
;
    'Ramesha, A.R.'
;
RL Fine Chem
Bangalore, 560 064, India
;
data_I
_chemical_name_systematic
;
11-[3-(Dimethylamino)propyl]-6,11-dihydrodibenzo[<i>b</i>,<i>e</i>]thiepin-
11-ol
;
_chemical_name_common     ?
_chemical_formula_moiety     'C19 H23 N O S'
_chemical_formula_sum     'C19 H23 N O S'
_chemical_formula_iupac     'C19 H23 N O S'
_chemical_formula_weight     313.44
_chemical_melting_point     ?
_symmetry_cell_setting     monoclinic
_symmetry_space_group_name_H-M     'P 21/n'
_symmetry_space_group_name_Hall     '-P 2yn'
loop_
    _symmetry_equiv_pos_as_xyz
    'x, y, z'
    '-x+1/2, y+1/2, -z+1/2'
    '-x, -y, -z'
    'x-1/2, -y-1/2, z-1/2'
_cell_length_a     7.7215(4)
_cell_length_b     15.3729(10)
_cell_length_c     27.9274(16)
_cell_angle_alpha     90.00
_cell_angle_beta     95.401(6)
_cell_angle_gamma     90.00
_cell_volume     3300.3(3)
_cell_formula_units_Z     8
_cell_measurement_reflns_used     6805
_cell_measurement_theta_min     4.2752
_cell_measurement_theta_max     73.9681
_cell_measurement_temperature     110(2)
_exptl_crystal_description     plate
_exptl_crystal_colour     colorless
_exptl_crystal_size_max     0.51
_exptl_crystal_size_mid     0.42
_exptl_crystal_size_min     0.14
_exptl_crystal_density_diffrn     1.262
_exptl_crystal_density_meas     ?
_exptl_crystal_density_method     'not measured'
_exptl_crystal_F_000     1344
_exptl_absorpt_coefficient_mu     1.738
_exptl_absorpt_correction_type     multi-scan
_exptl_absorpt_process_details
;
(CrysAlis RED; Oxford Diffraction, 2007)
;
_exptl_absorpt_correction_T_min     0.43224
_exptl_absorpt_correction_T_max     1.00000
_exptl_special_details
;
;
_diffrn_ambient_temperature     110(2)
_diffrn_radiation_type     CuK\a
_diffrn_radiation_wavelength     1.54184
_diffrn_radiation_source     'Enhance (Cu) X-ray Source'
_diffrn_radiation_monochromator     'graphite'
_diffrn_measurement_device_type
;
Oxford Diffraction Xcalibur diffractometer with a Ruby (Gemini Cu) detector
;
_diffrn_measurement_method     '\w scans'
_diffrn_detector_area_resol_mean     10.5081
_diffrn_reflns_number     14666
_diffrn_reflns_av_R_equivalents     0.0294
_diffrn_reflns_av_sigmaI/netI     0.0301
_diffrn_reflns_theta_min     4.29
_diffrn_reflns_theta_max     74.18
_diffrn_reflns_theta_full     67.50
_diffrn_measured_fraction_theta_max     0.976
_diffrn_measured_fraction_theta_full     0.999
_diffrn_reflns_limit_h_min     -9
_diffrn_reflns_limit_h_max     9
_diffrn_reflns_limit_k_min     -13
_diffrn_reflns_limit_k_max     19
_diffrn_reflns_limit_l_min     -17
_diffrn_reflns_limit_l_max     34
_diffrn_standards_number     0
_diffrn_standards_interval_count     ?
_diffrn_standards_interval_time     ?
_diffrn_standards_decay_%     <2%
_refine_special_details
;
Refinement of <i>F</i>^2^ against ALL reflections. The weighted <i>R</i>-factor
<i>wR</i> and goodness of fit <i>S</i> are based on <i>F</i>^2^, conventional
<i>R</i>-factors <i>R</i> are based on <i>F</i>, with <i>F</i> set to zero for
negative <i>F</i>^2^. The threshold expression of <i>F</i>^2^ >
\s(<i>F</i>^2^) is used only for calculating <i>R</i>-factors(gt) <i>etc</i>.
and is not relevant to the choice of reflections for refinement.
<i>R</i>-factors based on <i>F</i>^2^ are statistically about twice as large
as those based on <i>F</i>, and <i>R</i>- factors based on ALL data will be
even larger.
;
_reflns_number_total     6565
_reflns_number_gt     5490
_reflns_threshold_expression     I>2\s(I)
_refine_ls_structure_factor_coef     Fsqd
_refine_ls_matrix_type     full
_refine_ls_R_factor_all     0.0614
_refine_ls_R_factor_gt     0.0537
_refine_ls_wR_factor_gt     0.1482
_refine_ls_wR_factor_ref     0.1533
_refine_ls_goodness_of_fit_ref     1.051
_refine_ls_restrained_S_all     1.051
_refine_ls_number_reflns     6565
_refine_ls_number_parameters     403
_refine_ls_number_restraints     0
_refine_ls_hydrogen_treatment     constr
_refine_ls_weighting_scheme     calc
_refine_ls_weighting_details
         'calc w=1/[\s^2^(Fo^2^)+(0.1079P)^2^+0.6589P] where P=(Fo^2^+2Fc^2^)/3'
_atom_sites_solution_hydrogens     geom
_atom_sites_solution_primary     direct
_atom_sites_solution_secondary     difmap
_refine_ls_shift/su_max     0.001
_refine_ls_shift/su_mean     0.000
_refine_diff_density_max     0.575
_refine_diff_density_min     -0.557
_refine_ls_extinction_method     none
_refine_ls_extinction_coef     ?
loop_
    _atom_type_symbol
    _atom_type_description
    _atom_type_scat_dispersion_real
    _atom_type_scat_dispersion_imag
    _atom_type_scat_source
    'C' 'C' 0.0181 0.0091
                         'International Tables Vol C Tables 4.2.6.8 and 6.1.1.4'
    'H' 'H' 0.0000 0.0000
                         'International Tables Vol C Tables 4.2.6.8 and 6.1.1.4'
    'N' 'N' 0.0311 0.0180
                         'International Tables Vol C Tables 4.2.6.8 and 6.1.1.4'
    'O' 'O' 0.0492 0.0322
                         'International Tables Vol C Tables 4.2.6.8 and 6.1.1.4'
    'S' 'S' 0.3331 0.5567
                         'International Tables Vol C Tables 4.2.6.8 and 6.1.1.4'
_computing_data_collection     '<i>CrysAlis Pro</i> (Oxford Diffraction, 2007)'
_computing_cell_refinement     '<i>CrysAlis RED</i> (Oxford Diffraction, 2007)'
_computing_data_reduction     '<i>CrysAlis RED</i> (Oxford Diffraction, 2007)'
_computing_structure_solution     '<i>SHELXS97</i> (Sheldrick, 2008)'
_computing_structure_refinement     '<i>SHELXL97</i> (Sheldrick, 2008)'
_computing_molecular_graphics     '<i>SHELXTL</i> (Sheldrick, 2008)'
_computing_publication_material     '<i>SHELXTL</i> (Sheldrick, 2008)'
loop_
    _atom_site_type_symbol
    _atom_site_label
    _atom_site_fract_x
    _atom_site_fract_y
    _atom_site_fract_z
    _atom_site_U_iso_or_equiv
    _atom_site_adp_type
    _atom_site_calc_flag
    _atom_site_refinement_flags
    _atom_site_occupancy
    _atom_site_disorder_assembly
    _atom_site_disorder_group
    S S1A 0.69626(7) 0.25999(3) 0.288172(19) 0.02978(15) Uani d . 1 . .
    O O1A 0.91923(17) 0.54941(9) 0.28401(5) 0.0240(3) Uani d . 1 . .
    H H1A 1.0075 0.5603 0.2696 0.029 Uiso calc R 1 . .
    N N1A 1.2061(2) 0.56334(11) 0.23664(6) 0.0242(4) Uani d . 1 . .
    C C1A 0.7385(2) 0.44069(13) 0.31337(6) 0.0189(4) Uani d . 1 . .
    C C2A 0.6889(2) 0.50798(13) 0.34289(6) 0.0230(4) Uani d . 1 . .
    H H2AA 0.7418 0.5635 0.3408 0.028 Uiso calc R 1 . .
    C C3A 0.5643(3) 0.49613(15) 0.37524(7) 0.0276(4) Uani d . 1 . .
    H H3AA 0.5350 0.5429 0.3952 0.033 Uiso calc R 1 . .
    C C4A 0.4833(3) 0.41658(15) 0.37828(7) 0.0284(4) Uani d . 1 . .
    H H4AA 0.3984 0.4079 0.4003 0.034 Uiso calc R 1 . .
    C C5A 0.5275(3) 0.34982(14) 0.34876(7) 0.0264(4) Uani d . 1 . .
    H H5AA 0.4697 0.2955 0.3502 0.032 Uiso calc R 1 . .
    C C6A 0.6554(2) 0.35985(13) 0.31669(6) 0.0202(4) Uani d . 1 . .
    C C7A 0.7862(3) 0.28132(13) 0.23129(7) 0.0238(4) Uani d . 1 . .
    H H7AA 0.9147 0.2814 0.2370 0.029 Uiso calc R 1 . .
    H H7AB 0.7527 0.2330 0.2089 0.029 Uiso calc R 1 . .
    C C8A 0.7295(2) 0.36527(13) 0.20746(6) 0.0202(4) Uani d . 1 . .
    C C9A 0.6275(3) 0.36079(15) 0.16343(7) 0.0280(4) Uani d . 1 . .
    H H9AA 0.5927 0.3055 0.1508 0.034 Uiso calc R 1 . .
    C C10A 0.5764(3) 0.43455(17) 0.13802(7) 0.0331(5) Uani d . 1 . .
    H H10A 0.5075 0.4301 0.1081 0.040 Uiso calc R 1 . .
    C C11A 0.6263(3) 0.51514(16) 0.15646(7) 0.0306(5) Uani d . 1 . .
    H H11A 0.5926 0.5665 0.1391 0.037 Uiso calc R 1 . .
    C C12A 0.7258(2) 0.52091(13) 0.20050(7) 0.0232(4) Uani d . 1 . .
    H H12A 0.7588 0.5766 0.2129 0.028 Uiso calc R 1 . .
    C C13A 0.7782(2) 0.44720(12) 0.22683(6) 0.0170(4) Uani d . 1 . .
    C C14A 0.8737(2) 0.46053(12) 0.27754(6) 0.0181(4) Uani d . 1 . .
    C C15A 1.0403(2) 0.40533(13) 0.28923(6) 0.0207(4) Uani d . 1 . .
    H H15A 1.1021 0.4278 0.3194 0.025 Uiso calc R 1 . .
    H H15B 1.0046 0.3448 0.2955 0.025 Uiso calc R 1 . .
    C C16A 1.1698(2) 0.40312(13) 0.25052(7) 0.0218(4) Uani d . 1 . .
    H H16A 1.2402 0.3494 0.2550 0.026 Uiso calc R 1 . .
    H H16B 1.1027 0.3994 0.2186 0.026 Uiso calc R 1 . .
    C C17A 1.2933(2) 0.48049(13) 0.25020(7) 0.0241(4) Uani d . 1 . .
    H H17A 1.3558 0.4868 0.2826 0.029 Uiso calc R 1 . .
    H H17B 1.3810 0.4683 0.2274 0.029 Uiso calc R 1 . .
    C C18A 1.1570(3) 0.56816(15) 0.18463(7) 0.0296(5) Uani d . 1 . .
    H H18A 1.0974 0.6234 0.1769 0.044 Uiso calc R 1 . .
    H H18B 1.0791 0.5197 0.1748 0.044 Uiso calc R 1 . .
    H H18C 1.2618 0.5646 0.1675 0.044 Uiso calc R 1 . .
    C C19A 1.3169(3) 0.63736(16) 0.25201(10) 0.0396(6) Uani d . 1 . .
    H H19A 1.2540 0.6917 0.2442 0.059 Uiso calc R 1 . .
    H H19B 1.4230 0.6358 0.2353 0.059 Uiso calc R 1 . .
    H H19C 1.3477 0.6342 0.2868 0.059 Uiso calc R 1 . .
    S S1B 0.66729(7) 0.22246(4) 0.627252(18) 0.03356(16) Uani d . 1 . .
    O O1B 0.39362(17) 0.32974(9) 0.47928(5) 0.0224(3) Uani d . 1 . .
    H H1B 0.2941 0.3119 0.4691 0.027 Uiso calc R 1 . .
    N N1B 0.0713(2) 0.27183(13) 0.45327(6) 0.0272(4) Uani d . 1 . .
    C C1B 0.6076(2) 0.33566(12) 0.54588(6) 0.0194(4) Uani d . 1 . .
    C C2B 0.6575(2) 0.41167(13) 0.52343(7) 0.0225(4) Uani d . 1 . .
    H H2BA 0.5966 0.4284 0.4937 0.027 Uiso calc R 1 . .
    C C3B 0.7936(3) 0.46361(14) 0.54324(8) 0.0269(4) Uani d . 1 . .
    H H3BA 0.8237 0.5154 0.5274 0.032 Uiso calc R 1 . .
    C C4B 0.8849(3) 0.43913(14) 0.58631(8) 0.0296(5) Uani d . 1 . .
    H H4BA 0.9773 0.4743 0.6003 0.036 Uiso calc R 1 . .
    C C5B 0.8406(3) 0.36365(14) 0.60857(7) 0.0279(4) Uani d . 1 . .
    H H5BA 0.9048 0.3467 0.6378 0.033 Uiso calc R 1 . .
    C C6B 0.7032(2) 0.31114(13) 0.58920(7) 0.0227(4) Uani d . 1 . .
    C C7B 0.5684(3) 0.13299(14) 0.59244(7) 0.0292(4) Uani d . 1 . .
    H H7BA 0.6145 0.0780 0.6070 0.035 Uiso calc R 1 . .
    H H7BB 0.4418 0.1340 0.5955 0.035 Uiso calc R 1 . .
    C C8B 0.5951(2) 0.13126(13) 0.53919(7) 0.0249(4) Uani d . 1 . .
    C C9B 0.6839(3) 0.05921(14) 0.52276(9) 0.0340(5) Uani d . 1 . .
    H H9BA 0.7316 0.0173 0.5453 0.041 Uiso calc R 1 . .
    C C10B 0.7035(3) 0.04778(15) 0.47439(10) 0.0382(6) Uani d . 1 . .
    H H10B 0.7637 -0.0015 0.4638 0.046 Uiso calc R 1 . .
    C C11B 0.6349(3) 0.10843(16) 0.44183(8) 0.0341(5) Uani d . 1 . .
    H H11B 0.6440 0.1002 0.4084 0.041 Uiso calc R 1 . .
    C C12B 0.5524(2) 0.18169(14) 0.45762(7) 0.0257(4) Uani d . 1 . .
    H H12B 0.5087 0.2240 0.4348 0.031 Uiso calc R 1 . .
    C C13B 0.5316(2) 0.19501(13) 0.50640(7) 0.0199(4) Uani d . 1 . .
    C C14B 0.4538(2) 0.28306(12) 0.52111(6) 0.0187(4) Uani d . 1 . .
    C C15B 0.3036(2) 0.27781(14) 0.55385(7) 0.0231(4) Uani d . 1 . .
    H H15C 0.3525 0.2592 0.5863 0.028 Uiso calc R 1 . .
    H H15D 0.2554 0.3370 0.5570 0.028 Uiso calc R 1 . .
    C C16B 0.1534(2) 0.21639(14) 0.53708(7) 0.0258(4) Uani d . 1 . .
    H H16C 0.2030 0.1642 0.5227 0.031 Uiso calc R 1 . .
    H H16D 0.0976 0.1970 0.5657 0.031 Uiso calc R 1 . .
    C C17B 0.0125(2) 0.25346(13) 0.50080(7) 0.0220(4) Uani d . 1 . .
    H H17C -0.0853 0.2116 0.4968 0.026 Uiso calc R 1 . .
    H H17D -0.0321 0.3080 0.5140 0.026 Uiso calc R 1 . .
    C C18B 0.0944(3) 0.1914(2) 0.42672(9) 0.0515(8) Uani d . 1 . .
    H H18D 0.1890 0.1573 0.4433 0.077 Uiso calc R 1 . .
    H H18E 0.1232 0.2054 0.3942 0.077 Uiso calc R 1 . .
    H H18F -0.0136 0.1575 0.4248 0.077 Uiso calc R 1 . .
    C C19B -0.0530(3) 0.3298(2) 0.42629(9) 0.0479(7) Uani d . 1 . .
    H H19D -0.0118 0.3430 0.3950 0.072 Uiso calc R 1 . .
    H H19E -0.0635 0.3839 0.4444 0.072 Uiso calc R 1 . .
    H H19F -0.1668 0.3012 0.4215 0.072 Uiso calc R 1 . .
loop_
    _atom_site_aniso_label
    _atom_site_aniso_U_11
    _atom_site_aniso_U_22
    _atom_site_aniso_U_33
    _atom_site_aniso_U_12
    _atom_site_aniso_U_13
    _atom_site_aniso_U_23
    S1A 0.0386(3) 0.0189(2) 0.0344(3) -0.0007(2) 0.0165(2) 0.00348(19)
    O1A 0.0191(7) 0.0210(7) 0.0333(7) -0.0042(5) 0.0094(5) -0.0068(6)
    N1A 0.0208(8) 0.0233(8) 0.0293(8) -0.0028(6) 0.0070(6) -0.0039(7)
    C1A 0.0150(8) 0.0269(9) 0.0148(8) 0.0016(7) 0.0015(6) 0.0003(7)
    C2A 0.0194(9) 0.0291(10) 0.0208(8) 0.0002(7) 0.0025(7) -0.0039(8)
    C3A 0.0247(10) 0.0398(12) 0.0188(8) 0.0059(9) 0.0047(7) -0.0055(8)
    C4A 0.0240(10) 0.0434(12) 0.0189(8) 0.0055(9) 0.0078(7) 0.0078(8)
    C5A 0.0249(10) 0.0315(11) 0.0234(9) 0.0026(8) 0.0059(7) 0.0092(8)
    C6A 0.0209(9) 0.0222(9) 0.0177(8) 0.0033(7) 0.0022(7) 0.0030(7)
    C7A 0.0269(10) 0.0198(9) 0.0258(9) 0.0003(7) 0.0088(7) -0.0037(7)
    C8A 0.0184(9) 0.0251(10) 0.0177(8) -0.0006(7) 0.0051(7) -0.0007(7)
    C9A 0.0237(10) 0.0395(12) 0.0210(9) -0.0004(9) 0.0031(7) -0.0090(8)
    C10A 0.0236(10) 0.0594(15) 0.0164(8) 0.0080(10) 0.0018(7) 0.0004(9)
    C11A 0.0210(10) 0.0468(13) 0.0254(9) 0.0101(9) 0.0091(7) 0.0159(9)
    C12A 0.0166(8) 0.0265(10) 0.0277(9) 0.0028(7) 0.0089(7) 0.0068(8)
    C13A 0.0121(8) 0.0230(9) 0.0169(8) 0.0016(7) 0.0065(6) 0.0015(7)
    C14A 0.0166(8) 0.0192(9) 0.0190(8) -0.0008(7) 0.0041(6) -0.0021(7)
    C15A 0.0168(8) 0.0257(10) 0.0198(8) 0.0013(7) 0.0026(6) -0.0003(7)
    C16A 0.0171(9) 0.0246(9) 0.0242(9) 0.0036(7) 0.0049(7) 0.0001(7)
    C17A 0.0160(8) 0.0306(10) 0.0260(9) 0.0008(8) 0.0033(7) -0.0002(8)
    C18A 0.0264(10) 0.0345(11) 0.0293(10) 0.0043(8) 0.0103(8) 0.0074(9)
    C19A 0.0314(12) 0.0322(12) 0.0572(14) -0.0121(10) 0.0155(11) -0.0117(11)
    S1B 0.0336(3) 0.0426(3) 0.0233(3) 0.0001(2) -0.00317(19) 0.0080(2)
    O1B 0.0184(6) 0.0281(7) 0.0199(6) -0.0033(5) -0.0022(5) 0.0059(5)
    N1B 0.0221(8) 0.0414(10) 0.0180(7) -0.0099(7) 0.0010(6) 0.0005(7)
    C1B 0.0158(8) 0.0226(9) 0.0200(8) 0.0041(7) 0.0026(7) -0.0039(7)
    C2B 0.0179(9) 0.0246(9) 0.0248(9) 0.0030(7) 0.0018(7) -0.0044(8)
    C3B 0.0213(9) 0.0237(9) 0.0357(10) 0.0016(8) 0.0033(8) -0.0048(8)
    C4B 0.0206(9) 0.0308(11) 0.0362(11) 0.0004(8) -0.0034(8) -0.0133(9)
    C5B 0.0222(10) 0.0354(11) 0.0250(9) 0.0063(8) -0.0038(7) -0.0070(8)
    C6B 0.0213(9) 0.0254(9) 0.0212(8) 0.0062(7) 0.0014(7) -0.0019(8)
    C7B 0.0353(11) 0.0253(10) 0.0283(10) -0.0100(9) 0.0094(8) 0.0047(8)
    C8B 0.0171(9) 0.0241(10) 0.0336(10) -0.0039(7) 0.0027(7) 0.0009(8)
    C9B 0.0218(10) 0.0223(10) 0.0581(14) -0.0020(8) 0.0040(9) 0.0019(10)
    C10B 0.0218(10) 0.0288(11) 0.0657(16) -0.0039(9) 0.0135(10) -0.0190(11)
    C11B 0.0229(10) 0.0411(12) 0.0403(11) -0.0105(9) 0.0127(9) -0.0188(10)
    C12B 0.0175(9) 0.0341(11) 0.0264(9) -0.0067(8) 0.0061(7) -0.0057(8)
    C13B 0.0117(8) 0.0243(9) 0.0241(9) -0.0032(7) 0.0045(6) -0.0036(7)
    C14B 0.0169(9) 0.0228(9) 0.0163(8) 0.0010(7) 0.0014(6) 0.0015(7)
    C15B 0.0168(9) 0.0341(10) 0.0184(8) 0.0037(8) 0.0022(7) 0.0015(8)
    C16B 0.0178(9) 0.0327(11) 0.0274(9) -0.0008(8) 0.0048(7) 0.0102(8)
    C17B 0.0169(9) 0.0289(10) 0.0206(8) -0.0005(7) 0.0038(7) -0.0008(7)
    C18B 0.0343(13) 0.079(2) 0.0434(13) -0.0256(13) 0.0172(11) -0.0361(14)
    C19B 0.0280(12) 0.0747(19) 0.0382(12) -0.0149(12) -0.0115(9) 0.0277(13)
_geom_special_details
;
All e.s.d.'s (except the e.s.d. in the dihedral angle between two l.s. planes)
are estimated using the full covariance matrix. The cell e.s.d.'s are taken
into account individually in the estimation of e.s.d.'s in distances, angles
and torsion angles; correlations between e.s.d.'s in cell parameters are only
used when they are defined by crystal symmetry. An approximate (isotropic)
treatment of cell e.s.d.'s is used for estimating e.s.d.'s involving l.s.
planes.
;
loop_
    _geom_bond_atom_site_label_1
    _geom_bond_atom_site_label_2
    _geom_bond_site_symmetry_2
    _geom_bond_distance
    _geom_bond_publ_flag
    S1A C6A . 1.7713(19) ?
    S1A C7A . 1.822(2) ?
    O1A C14A . 1.418(2) ?
    O1A H1A . 0.8400 ?
    N1A C19A . 1.463(3) ?
    N1A C18A . 1.468(3) ?
    N1A C17A . 1.473(3) ?
    C1A C2A . 1.398(3) ?
    C1A C6A . 1.406(3) ?
    C1A C14A . 1.543(2) ?
    C2A C3A . 1.393(3) ?
    C2A H2AA . 0.9500 ?
    C3A C4A . 1.380(3) ?
    C3A H3AA . 0.9500 ?
    C4A C5A . 1.380(3) ?
    C4A H4AA . 0.9500 ?
    C5A C6A . 1.402(3) ?
    C5A H5AA . 0.9500 ?
    C7A C8A . 1.498(3) ?
    C7A H7AA . 0.9900 ?
    C7A H7AB . 0.9900 ?
    C8A C9A . 1.398(3) ?
    C8A C13A . 1.408(3) ?
    C9A C10A . 1.376(3) ?
    C9A H9AA . 0.9500 ?
    C10A C11A . 1.382(3) ?
    C10A H10A . 0.9500 ?
    C11A C12A . 1.390(3) ?
    C11A H11A . 0.9500 ?
    C12A C13A . 1.390(3) ?
    C12A H12A . 0.9500 ?
    C13A C14A . 1.548(2) ?
    C14A C15A . 1.550(2) ?
    C15A C16A . 1.540(2) ?
    C15A H15A . 0.9900 ?
    C15A H15B . 0.9900 ?
    C16A C17A . 1.525(3) ?
    C16A H16A . 0.9900 ?
    C16A H16B . 0.9900 ?
    C17A H17A . 0.9900 ?
    C17A H17B . 0.9900 ?
    C18A H18A . 0.9800 ?
    C18A H18B . 0.9800 ?
    C18A H18C . 0.9800 ?
    C19A H19A . 0.9800 ?
    C19A H19B . 0.9800 ?
    C19A H19C . 0.9800 ?
    S1B C6B . 1.766(2) ?
    S1B C7B . 1.811(2) ?
    O1B C14B . 1.412(2) ?
    O1B H1B . 0.8400 ?
    N1B C18B . 1.461(3) ?
    N1B C19B . 1.465(3) ?
    N1B C17B . 1.470(2) ?
    C1B C2B . 1.397(3) ?
    C1B C6B . 1.408(2) ?
    C1B C14B . 1.545(2) ?
    C2B C3B . 1.393(3) ?
    C2B H2BA . 0.9500 ?
    C3B C4B . 1.388(3) ?
    C3B H3BA . 0.9500 ?
    C4B C5B . 1.375(3) ?
    C4B H4BA . 0.9500 ?
    C5B C6B . 1.401(3) ?
    C5B H5BA . 0.9500 ?
    C7B C8B . 1.521(3) ?
    C7B H7BA . 0.9900 ?
    C7B H7BB . 0.9900 ?
    C8B C13B . 1.398(3) ?
    C8B C9B . 1.402(3) ?
    C9B C10B . 1.384(4) ?
    C9B H9BA . 0.9500 ?
    C10B C11B . 1.373(4) ?
    C10B H10B . 0.9500 ?
    C11B C12B . 1.386(3) ?
    C11B H11B . 0.9500 ?
    C12B C13B . 1.402(3) ?
    C12B H12B . 0.9500 ?
    C13B C14B . 1.552(3) ?
    C14B C15B . 1.545(2) ?
    C15B C16B . 1.534(3) ?
    C15B H15C . 0.9900 ?
    C15B H15D . 0.9900 ?
    C16B C17B . 1.525(3) ?
    C16B H16C . 0.9900 ?
    C16B H16D . 0.9900 ?
    C17B H17C . 0.9900 ?
    C17B H17D . 0.9900 ?
    C18B H18D . 0.9800 ?
    C18B H18E . 0.9800 ?
    C18B H18F . 0.9800 ?
    C19B H19D . 0.9800 ?
    C19B H19E . 0.9800 ?
    C19B H19F . 0.9800 ?
loop_
    _geom_angle_atom_site_label_1
    _geom_angle_atom_site_label_2
    _geom_angle_atom_site_label_3
    _geom_angle_site_symmetry_1
    _geom_angle_site_symmetry_3
    _geom_angle
    _geom_angle_publ_flag
    C6A S1A C7A . . 109.55(9) ?
    C14A O1A H1A . . 109.5 ?
    C19A N1A C18A . . 109.89(18) ?
    C19A N1A C17A . . 110.88(17) ?
    C18A N1A C17A . . 111.53(16) ?
    C2A C1A C6A . . 117.58(17) ?
    C2A C1A C14A . . 118.41(17) ?
    C6A C1A C14A . . 123.95(16) ?
    C3A C2A C1A . . 122.01(19) ?
    C3A C2A H2AA . . 119.0 ?
    C1A C2A H2AA . . 119.0 ?
    C4A C3A C2A . . 120.05(19) ?
    C4A C3A H3AA . . 120.0 ?
    C2A C3A H3AA . . 120.0 ?
    C5A C4A C3A . . 118.91(18) ?
    C5A C4A H4AA . . 120.5 ?
    C3A C4A H4AA . . 120.5 ?
    C4A C5A C6A . . 121.9(2) ?
    C4A C5A H5AA . . 119.0 ?
    C6A C5A H5AA . . 119.0 ?
    C5A C6A C1A . . 119.50(18) ?
    C5A C6A S1A . . 110.96(15) ?
    C1A C6A S1A . . 129.40(14) ?
    C8A C7A S1A . . 115.01(13) ?
    C8A C7A H7AA . . 108.5 ?
    S1A C7A H7AA . . 108.5 ?
    C8A C7A H7AB . . 108.5 ?
    S1A C7A H7AB . . 108.5 ?
    H7AA C7A H7AB . . 107.5 ?
    C9A C8A C13A . . 119.34(18) ?
    C9A C8A C7A . . 117.71(18) ?
    C13A C8A C7A . . 122.93(16) ?
    C10A C9A C8A . . 121.6(2) ?
    C10A C9A H9AA . . 119.2 ?
    C8A C9A H9AA . . 119.2 ?
    C9A C10A C11A . . 119.35(18) ?
    C9A C10A H10A . . 120.3 ?
    C11A C10A H10A . . 120.3 ?
    C10A C11A C12A . . 119.9(2) ?
    C10A C11A H11A . . 120.1 ?
    C12A C11A H11A . . 120.1 ?
    C13A C12A C11A . . 121.7(2) ?
    C13A C12A H12A . . 119.2 ?
    C11A C12A H12A . . 119.2 ?
    C12A C13A C8A . . 118.18(17) ?
    C12A C13A C14A . . 117.78(17) ?
    C8A C13A C14A . . 123.85(16) ?
    O1A C14A C1A . . 106.40(14) ?
    O1A C14A C13A . . 109.58(15) ?
    C1A C14A C13A . . 105.90(14) ?
    O1A C14A C15A . . 108.06(14) ?
    C1A C14A C15A . . 110.73(14) ?
    C13A C14A C15A . . 115.78(14) ?
    C16A C15A C14A . . 116.41(15) ?
    C16A C15A H15A . . 108.2 ?
    C14A C15A H15A . . 108.2 ?
    C16A C15A H15B . . 108.2 ?
    C14A C15A H15B . . 108.2 ?
    H15A C15A H15B . . 107.3 ?
    C17A C16A C15A . . 115.75(16) ?
    C17A C16A H16A . . 108.3 ?
    C15A C16A H16A . . 108.3 ?
    C17A C16A H16B . . 108.3 ?
    C15A C16A H16B . . 108.3 ?
    H16A C16A H16B . . 107.4 ?
    N1A C17A C16A . . 113.87(15) ?
    N1A C17A H17A . . 108.8 ?
    C16A C17A H17A . . 108.8 ?
    N1A C17A H17B . . 108.8 ?
    C16A C17A H17B . . 108.8 ?
    H17A C17A H17B . . 107.7 ?
    N1A C18A H18A . . 109.5 ?
    N1A C18A H18B . . 109.5 ?
    H18A C18A H18B . . 109.5 ?
    N1A C18A H18C . . 109.5 ?
    H18A C18A H18C . . 109.5 ?
    H18B C18A H18C . . 109.5 ?
    N1A C19A H19A . . 109.5 ?
    N1A C19A H19B . . 109.5 ?
    H19A C19A H19B . . 109.5 ?
    N1A C19A H19C . . 109.5 ?
    H19A C19A H19C . . 109.5 ?
    H19B C19A H19C . . 109.5 ?
    C6B S1B C7B . . 110.20(9) ?
    C14B O1B H1B . . 109.5 ?
    C18B N1B C19B . . 111.0(2) ?
    C18B N1B C17B . . 111.00(19) ?
    C19B N1B C17B . . 109.77(18) ?
    C2B C1B C6B . . 117.73(17) ?
    C2B C1B C14B . . 118.00(15) ?
    C6B C1B C14B . . 124.27(17) ?
    C3B C2B C1B . . 122.07(18) ?
    C3B C2B H2BA . . 119.0 ?
    C1B C2B H2BA . . 119.0 ?
    C4B C3B C2B . . 119.4(2) ?
    C4B C3B H3BA . . 120.3 ?
    C2B C3B H3BA . . 120.3 ?
    C5B C4B C3B . . 119.56(19) ?
    C5B C4B H4BA . . 120.2 ?
    C3B C4B H4BA . . 120.2 ?
    C4B C5B C6B . . 121.55(18) ?
    C4B C5B H5BA . . 119.2 ?
    C6B C5B H5BA . . 119.2 ?
    C5B C6B C1B . . 119.62(19) ?
    C5B C6B S1B . . 111.62(14) ?
    C1B C6B S1B . . 128.64(16) ?
    C8B C7B S1B . . 116.69(14) ?
    C8B C7B H7BA . . 108.1 ?
    S1B C7B H7BA . . 108.1 ?
    C8B C7B H7BB . . 108.1 ?
    S1B C7B H7BB . . 108.1 ?
    H7BA C7B H7BB . . 107.3 ?
    C13B C8B C9B . . 119.4(2) ?
    C13B C8B C7B . . 123.82(18) ?
    C9B C8B C7B . . 116.7(2) ?
    C10B C9B C8B . . 121.4(2) ?
    C10B C9B H9BA . . 119.3 ?
    C8B C9B H9BA . . 119.3 ?
    C11B C10B C9B . . 119.3(2) ?
    C11B C10B H10B . . 120.3 ?
    C9B C10B H10B . . 120.3 ?
    C10B C11B C12B . . 120.1(2) ?
    C10B C11B H11B . . 120.0 ?
    C12B C11B H11B . . 120.0 ?
    C11B C12B C13B . . 121.7(2) ?
    C11B C12B H12B . . 119.1 ?
    C13B C12B H12B . . 119.1 ?
    C8B C13B C12B . . 117.96(18) ?
    C8B C13B C14B . . 123.96(16) ?
    C12B C13B C14B . . 117.86(17) ?
    O1B C14B C1B . . 106.49(15) ?
    O1B C14B C15B . . 108.00(14) ?
    C1B C14B C15B . . 110.53(14) ?
    O1B C14B C13B . . 109.25(14) ?
    C1B C14B C13B . . 105.96(14) ?
    C15B C14B C13B . . 116.21(16) ?
    C16B C15B C14B . . 116.08(16) ?
    C16B C15B H15C . . 108.3 ?
    C14B C15B H15C . . 108.3 ?
    C16B C15B H15D . . 108.3 ?
    C14B C15B H15D . . 108.3 ?
    H15C C15B H15D . . 107.4 ?
    C17B C16B C15B . . 116.37(17) ?
    C17B C16B H16C . . 108.2 ?
    C15B C16B H16C . . 108.2 ?
    C17B C16B H16D . . 108.2 ?
    C15B C16B H16D . . 108.2 ?
    H16C C16B H16D . . 107.3 ?
    N1B C17B C16B . . 114.20(16) ?
    N1B C17B H17C . . 108.7 ?
    C16B C17B H17C . . 108.7 ?
    N1B C17B H17D . . 108.7 ?
    C16B C17B H17D . . 108.7 ?
    H17C C17B H17D . . 107.6 ?
    N1B C18B H18D . . 109.5 ?
    N1B C18B H18E . . 109.5 ?
    H18D C18B H18E . . 109.5 ?
    N1B C18B H18F . . 109.5 ?
    H18D C18B H18F . . 109.5 ?
    H18E C18B H18F . . 109.5 ?
    N1B C19B H19D . . 109.5 ?
    N1B C19B H19E . . 109.5 ?
    H19D C19B H19E . . 109.5 ?
    N1B C19B H19F . . 109.5 ?
    H19D C19B H19F . . 109.5 ?
    H19E C19B H19F . . 109.5 ?
loop_
    _geom_torsion_atom_site_label_1
    _geom_torsion_atom_site_label_2
    _geom_torsion_atom_site_label_3
    _geom_torsion_atom_site_label_4
    _geom_torsion_site_symmetry_1
    _geom_torsion_site_symmetry_2
    _geom_torsion_site_symmetry_3
    _geom_torsion_site_symmetry_4
    _geom_torsion
    _geom_torsion_publ_flag
    C6A C1A C2A C3A . . . . 1.2(3) ?
    C14A C1A C2A C3A . . . . 178.23(17) ?
    C1A C2A C3A C4A . . . . -1.2(3) ?
    C2A C3A C4A C5A . . . . -0.2(3) ?
    C3A C4A C5A C6A . . . . 1.6(3) ?
    C4A C5A C6A C1A . . . . -1.6(3) ?
    C4A C5A C6A S1A . . . . 174.51(16) ?
    C2A C1A C6A C5A . . . . 0.2(3) ?
    C14A C1A C6A C5A . . . . -176.66(16) ?
    C2A C1A C6A S1A . . . . -175.12(14) ?
    C14A C1A C6A S1A . . . . 8.0(3) ?
    C7A S1A C6A C5A . . . . 156.28(14) ?
    C7A S1A C6A C1A . . . . -28.0(2) ?
    C6A S1A C7A C8A . . . . -29.24(17) ?
    S1A C7A C8A C9A . . . . -114.43(17) ?
    S1A C7A C8A C13A . . . . 67.3(2) ?
    C13A C8A C9A C10A . . . . 1.4(3) ?
    C7A C8A C9A C10A . . . . -176.99(18) ?
    C8A C9A C10A C11A . . . . -0.3(3) ?
    C9A C10A C11A C12A . . . . -0.6(3) ?
    C10A C11A C12A C13A . . . . 0.3(3) ?
    C11A C12A C13A C8A . . . . 0.7(3) ?
    C11A C12A C13A C14A . . . . -174.38(16) ?
    C9A C8A C13A C12A . . . . -1.6(3) ?
    C7A C8A C13A C12A . . . . 176.71(17) ?
    C9A C8A C13A C14A . . . . 173.24(17) ?
    C7A C8A C13A C14A . . . . -8.5(3) ?
    C2A C1A C14A O1A . . . . 0.3(2) ?
    C6A C1A C14A O1A . . . . 177.21(16) ?
    C2A C1A C14A C13A . . . . -116.21(17) ?
    C6A C1A C14A C13A . . . . 60.7(2) ?
    C2A C1A C14A C15A . . . . 117.54(18) ?
    C6A C1A C14A C15A . . . . -65.6(2) ?
    C12A C13A C14A O1A . . . . -11.1(2) ?
    C8A C13A C14A O1A . . . . 174.06(15) ?
    C12A C13A C14A C1A . . . . 103.27(18) ?
    C8A C13A C14A C1A . . . . -71.5(2) ?
    C12A C13A C14A C15A . . . . -133.61(17) ?
    C8A C13A C14A C15A . . . . 51.6(2) ?
    O1A C14A C15A C16A . . . . -76.66(19) ?
    C1A C14A C15A C16A . . . . 167.18(15) ?
    C13A C14A C15A C16A . . . . 46.6(2) ?
    C14A C15A C16A C17A . . . . 81.9(2) ?
    C19A N1A C17A C16A . . . . 161.24(17) ?
    C18A N1A C17A C16A . . . . -75.9(2) ?
    C15A C16A C17A N1A . . . . -66.7(2) ?
    C6B C1B C2B C3B . . . . -1.7(3) ?
    C14B C1B C2B C3B . . . . 179.50(17) ?
    C1B C2B C3B C4B . . . . 0.8(3) ?
    C2B C3B C4B C5B . . . . 0.6(3) ?
    C3B C4B C5B C6B . . . . -1.0(3) ?
    C4B C5B C6B C1B . . . . 0.1(3) ?
    C4B C5B C6B S1B . . . . -176.25(16) ?
    C2B C1B C6B C5B . . . . 1.2(3) ?
    C14B C1B C6B C5B . . . . 179.94(17) ?
    C2B C1B C6B S1B . . . . 176.89(15) ?
    C14B C1B C6B S1B . . . . -4.4(3) ?
    C7B S1B C6B C5B . . . . -153.88(15) ?
    C7B S1B C6B C1B . . . . 30.1(2) ?
    C6B S1B C7B C8B . . . . 22.7(2) ?
    S1B C7B C8B C13B . . . . -63.9(2) ?
    S1B C7B C8B C9B . . . . 118.40(19) ?
    C13B C8B C9B C10B . . . . -2.9(3) ?
    C7B C8B C9B C10B . . . . 174.94(19) ?
    C8B C9B C10B C11B . . . . 0.2(3) ?
    C9B C10B C11B C12B . . . . 2.2(3) ?
    C10B C11B C12B C13B . . . . -1.9(3) ?
    C9B C8B C13B C12B . . . . 3.1(3) ?
    C7B C8B C13B C12B . . . . -174.58(17) ?
    C9B C8B C13B C14B . . . . -171.44(17) ?
    C7B C8B C13B C14B . . . . 10.9(3) ?
    C11B C12B C13B C8B . . . . -0.7(3) ?
    C11B C12B C13B C14B . . . . 174.11(17) ?
    C2B C1B C14B O1B . . . . -1.8(2) ?
    C6B C1B C14B O1B . . . . 179.50(16) ?
    C2B C1B C14B C15B . . . . -118.81(18) ?
    C6B C1B C14B C15B . . . . 62.4(2) ?
    C2B C1B C14B C13B . . . . 114.50(18) ?
    C6B C1B C14B C13B . . . . -64.2(2) ?
    C8B C13B C14B O1B . . . . -176.78(16) ?
    C12B C13B C14B O1B . . . . 8.7(2) ?
    C8B C13B C14B C1B . . . . 68.8(2) ?
    C12B C13B C14B C1B . . . . -105.66(18) ?
    C8B C13B C14B C15B . . . . -54.3(2) ?
    C12B C13B C14B C15B . . . . 131.16(17) ?
    O1B C14B C15B C16B . . . . 72.5(2) ?
    C1B C14B C15B C16B . . . . -171.34(16) ?
    C13B C14B C15B C16B . . . . -50.6(2) ?
    C14B C15B C16B C17B . . . . -84.3(2) ?
    C18B N1B C17B C16B . . . . 73.7(2) ?
    C19B N1B C17B C16B . . . . -163.21(19) ?
    C15B C16B C17B N1B . . . . 67.5(2) ?
loop_
    _geom_hbond_atom_site_label_D
    _geom_hbond_atom_site_label_H
    _geom_hbond_atom_site_label_A
    _geom_hbond_site_symmetry_A
    _geom_hbond_distance_DH
    _geom_hbond_distance_HA
    _geom_hbond_distance_DA
    _geom_hbond_angle_DHA
    O1A H1A N1A . 0.84 1.86 2.693(2) 169.9
    O1B H1B N1B . 0.84 1.84 2.679(2) 174.1
    C4A H4AA O1B . 0.95 2.51 3.253(2) 134.7
    C3A H3AA Cg7 3_666 0.95 2.74 3.526(6) 140
    C17A H17A Cg1 1_655 0.99 2.67 3.537(7) 147
    C17A H17B Cg2 1_655 0.99 2.75 3.720(3) 167
    C17B H17C Cg8 1_455 0.99 2.68 3.663(6) 170
    C17B 17D Cg7 1_455 0.99 2.64 3.5380(10)
                                          149
