# Supplementary material for: 11-[3-(Dimethyl­amino)prop­yl]-6,11-dihydro­dibenzo[b,e]thiepin-11-ol
Source: Acta Crystallogr Sect E Struct Rep Online. 2009 Dec 16;66(Pt 1):o161–2. doi: 10.1107/S1600536809053434 (PMC2980032; doi:10.1107/S1600536809053434)
Supplement: Supplementary file 2 [file e-66-0o161-Isup2.hkl]

# 
# h,k,l, Fc-squared, Fo-squared, sigma(Fo-squared) and status flag 
# 
data_I
_shelx_title ' hsy620a in P2(1)/n' 
_shelx_refln_list_code          4 
_shelx_F_calc_maximum      242.44 
_exptl_crystal_F_000      1344.00 
_reflns_d_resolution_high  0.8013 
 
loop_ 
 _symmetry_equiv_pos_as_xyz 
 'x, y, z' 
 '-x+1/2, y+1/2, -z+1/2' 
 '-x, -y, -z' 
 'x-1/2, -y-1/2, z-1/2' 
 
_cell_length_a     7.7215 
_cell_length_b    15.3729 
_cell_length_c    27.9274 
_cell_angle_alpha  90.000 
_cell_angle_beta   95.401 
_cell_angle_gamma  90.000 
 
_shelx_F_squared_multiplier     1.000 
 
loop_ 
 _refln_index_h 
 _refln_index_k 
 _refln_index_l 
 _refln_F_squared_calc 
 _refln_F_squared_meas 
 _refln_F_squared_sigma 
 _refln_observed_status 
   2   0   0    11357.84    11875.86     43.81 o 
   4   0   0     1333.30     1416.61     21.26 o 
   6   0   0      466.90      392.55     15.70 o 
   8   0   0     1441.63     1455.87     44.12 o 
   1   1   0      957.93     1069.61      7.12 o 
   2   1   0    32739.68    29095.30    590.12 o 
   3   1   0      309.89      331.55      8.20 o 
   4   1   0     1088.10      943.05     18.29 o 
   5   1   0        2.62       -1.77      6.65 o 
   6   1   0      410.88      384.51     10.71 o 
   7   1   0       28.05       18.52      9.27 o 
   8   1   0      316.55      338.13     14.49 o 
   9   1   0      104.66      119.62     12.08 o 
   0   2   0      986.74     1004.52     12.05 o 
   1   2   0     9390.55     9515.72    108.06 o 
   2   2   0     3659.77     4354.09     38.23 o 
   3   2   0     2772.10     3265.49     22.36 o 
   4   2   0        0.34        3.05      4.63 o 
   5   2   0      603.92      703.89     14.55 o 
   6   2   0     1215.19     1089.89     16.92 o 
   7   2   0      143.30      116.08     11.53 o 
   8   2   0      387.27      383.70     16.15 o 
   9   2   0       57.64       50.67     10.90 o 
   1   3   0        0.12        4.38      3.55 o 
   2   3   0      324.47      295.36      8.53 o 
   3   3   0     3874.10     4311.20     26.11 o 
   4   3   0     2992.80     3028.16     41.13 o 
   5   3   0       16.69        6.27      5.80 o 
   6   3   0      114.63      116.44      8.20 o 
   7   3   0       21.27       14.69     14.02 o 
   8   3   0       20.48       14.58     10.06 o 
   9   3   0      676.79      757.27     62.67 o 
   0   4   0     5324.42     5750.58     29.79 o 
   1   4   0       82.99       87.26      7.57 o 
   2   4   0     6867.61     6889.17     26.07 o 
   3   4   0       31.06       40.41      3.86 o 
   4   4   0     1773.26     2001.94     15.74 o 
   5   4   0       28.24       46.79      6.37 o 
   6   4   0      186.49      158.46     13.19 o 
   7   4   0       21.11       17.66     16.47 o 
   8   4   0      857.43      958.99     51.39 o 
   9   4   0      119.01      146.74     29.02 o 
   1   5   0     2580.77     2724.46     60.30 o 
   2   5   0      314.65      546.24      7.97 o 
   3   5   0     4040.44     4675.45     28.75 o 
   4   5   0        9.67       23.67      4.44 o 
   5   5   0      140.23      171.12     10.45 o 
   6   5   0       69.95       72.65     11.84 o 
   7   5   0      316.89      296.62     22.82 o 
   8   5   0      174.52      140.05     11.70 o 
   9   5   0      135.89      128.27      8.06 o 
   0   6   0     1886.15     2224.50     26.31 o 
   1   6   0      423.93      348.78     15.91 o 
   2   6   0     1747.28     1720.04     16.52 o 
   3   6   0      189.19      236.67      7.18 o 
   4   6   0      176.66      208.99      7.21 o 
   5   6   0       40.98       52.38     12.14 o 
   6   6   0     1622.32     1806.10    255.45 o 
   7   6   0     1225.59     1126.68     44.77 o 
   8   6   0      148.69      196.05     22.19 o 
   9   6   0       14.63        9.94      7.77 o 
   1   7   0     3118.12     3559.45     36.31 o 
   2   7   0     6391.20     6833.38     35.49 o 
   3   7   0     4602.96     5193.46     34.08 o 
   4   7   0     2679.03     2974.19     23.60 o 
   5   7   0      596.45      676.60     22.67 o 
   6   7   0        5.39       23.97     14.51 o 
   7   7   0        0.65        6.03      8.99 o 
   8   7   0        0.01       -0.99      8.07 o 
   0   8   0      109.13       88.14      8.12 o 
   1   8   0      608.59      729.76     12.85 o 
   2   8   0      432.45      382.65     10.34 o 
   3   8   0     1008.21     1070.24     14.07 o 
   4   8   0       67.44      112.89      9.52 o 
   5   8   0       19.46       20.82     11.01 o 
   6   8   0      604.03      642.46     18.84 o 
   7   8   0      564.31      649.57     14.85 o 
   8   8   0       19.37       35.09      7.26 o 
   1   9   0       49.18      107.03      9.00 o 
   2   9   0       35.84       56.05      8.10 o 
   3   9   0      391.49      589.27     40.83 o 
   4   9   0        6.49       10.04      9.12 o 
   5   9   0      968.85      909.12     24.53 o 
   6   9   0       36.09       38.68      8.39 o 
   7   9   0      741.79      816.01     14.71 o 
   8   9   0       53.49       80.75      9.70 o 
   0  10   0     4396.77     4976.32     48.39 o 
   1  10   0      674.98      730.73     23.10 o 
   2  10   0     1209.20     1306.26     23.22 o 
   3  10   0      180.95      159.85     18.66 o 
   4  10   0        9.73        4.33     18.16 o 
   5  10   0       10.45        7.24     10.73 o 
   6  10   0      174.33      159.47     17.12 o 
   7  10   0       13.13        5.32     11.34 o 
   8  10   0       40.98       38.58     10.52 o 
   1  11   0     1088.32     1150.89    117.31 o 
   2  11   0       69.30       62.32     11.52 o 
   3  11   0      820.74      725.73     20.70 o 
   4  11   0      328.92      278.65     16.08 o 
   5  11   0      314.45      269.73     15.37 o 
   6  11   0      574.60      598.63     26.23 o 
   7  11   0      156.20      150.32     14.45 o 
   0  12   0      126.60      104.73     16.14 o 
   1  12   0     2654.27     2476.70     27.79 o 
   2  12   0      267.25      235.49     12.72 o 
   3  12   0      327.50      217.60     18.82 o 
   4  12   0       52.08       49.47     11.77 o 
   5  12   0        2.00       13.14     10.84 o 
   6  12   0       63.62       51.08     13.10 o 
   7  12   0        0.18       10.65     10.01 o 
   1  13   0     1237.26     1123.66     19.66 o 
   2  13   0      210.84      153.64      8.98 o 
   3  13   0       50.84       55.34     10.78 o 
   4  13   0       48.59       46.80      9.84 o 
   5  13   0       52.69       64.30     11.08 o 
   6  13   0       90.64       83.92      8.30 o 
   7  13   0       30.42       31.56      9.24 o 
   0  14   0      791.92      590.33     28.15 o 
   1  14   0      578.94      404.01     16.71 o 
   2  14   0       51.43       58.92      9.90 o 
   3  14   0      186.32      164.48      9.70 o 
   4  14   0       44.49       57.40      7.82 o 
   5  14   0       13.20       25.86      7.72 o 
   6  14   0      103.43       92.67      7.83 o 
   1  15   0        0.12       -4.59      9.51 o 
   2  15   0       43.28       35.79      7.72 o 
   3  15   0       32.26       40.34      7.44 o 
   4  15   0       10.73        8.14      7.23 o 
   5  15   0        0.99        1.81      6.52 o 
   0  16   0       69.82       54.49     12.09 o 
   1  16   0        0.62        3.41      8.00 o 
   2  16   0       21.84       14.68      8.01 o 
   3  16   0      312.21      310.63     13.08 o 
   4  16   0       57.58       86.42      8.46 o 
   5  16   0      163.38      136.66     10.12 o 
   1  17   0       78.71       76.86      8.59 o 
   2  17   0        0.52       -2.70      6.80 o 
   3  17   0        1.87        3.46      6.94 o 
   4  17   0       64.98       64.08      8.21 o 
   0  18   0       40.35       47.69     10.43 o 
   1  18   0       63.82       45.04      6.82 o 
   2  18   0       26.20       35.12      9.10 o 
   3  18   0       97.26      106.01      9.88 o 
   1  19   0        2.39        5.44      7.84 o 
  -9   0   1      231.32      278.89     19.37 o 
  -7   0   1      421.08      362.34     22.57 o 
  -5   0   1       37.75       40.23      9.70 o 
  -3   0   1     1685.29     1458.82     27.09 o 
  -1   0   1      828.71      844.16     19.28 o 
   1   0   1    27623.72    21161.28    484.47 o 
   3   0   1     8420.33     8025.74    237.23 o 
   5   0   1     7135.02     7056.08    104.14 o 
   7   0   1     1400.15     1239.57     26.92 o 
   9   0   1       40.55       50.87     14.66 o 
  -9   1   1      137.78      166.59     11.12 o 
  -8   1   1       86.20      122.29     15.20 o 
  -7   1   1      464.34      434.94     17.01 o 
  -6   1   1       59.66       49.08      8.41 o 
  -5   1   1      116.12      102.25      8.92 o 
  -4   1   1      736.06      796.98     11.58 o 
  -3   1   1       40.46       65.45      2.81 o 
  -2   1   1     2276.96     2603.34     68.63 o 
  -1   1   1     2548.82     2738.46     11.48 o 
   1   1   1     3568.07     3669.45     20.63 o 
   2   1   1     9403.01     9235.43    235.40 o 
   3   1   1       37.10       15.68      3.88 o 
   4   1   1      183.91      166.15      6.67 o 
   5   1   1      661.03      706.79     13.56 o 
   6   1   1      190.68      181.20      8.79 o 
   7   1   1      464.30      463.87     31.47 o 
   8   1   1      156.16      155.78     17.08 o 
   9   1   1       69.65       81.74     11.22 o 
  -9   2   1      102.08      120.64     33.78 o 
  -8   2   1       53.98       51.18     10.24 o 
  -7   2   1     1028.95      959.52     23.40 o 
  -6   2   1       13.69       11.55      7.10 o 
  -5   2   1       80.73       85.34      8.64 o 
  -4   2   1        2.43        7.26      5.64 o 
  -3   2   1      339.75      454.12      9.45 o 
  -2   2   1     9267.86     9420.48     96.97 o 
  -1   2   1      295.78      323.99      8.64 o 
   0   2   1     9814.65     9846.00    226.82 o 
   1   2   1      235.75      241.60      5.56 o 
   2   2   1    22508.18    21230.29     84.33 o 
   3   2   1     5436.67     5044.36     32.93 o 
   4   2   1     1741.16     2024.45     19.08 o 
   5   2   1        9.26       -2.14      9.11 o 
   6   2   1       19.17       19.27      7.12 o 
   7   2   1      282.35      233.17     11.35 o 
   8   2   1       22.27       23.68     11.35 o 
   9   2   1        6.51        9.70      7.16 o 
  -9   3   1        0.21        1.29     10.03 o 
  -8   3   1       84.58       95.24     10.66 o 
  -7   3   1       32.88       22.85     14.91 o 
  -6   3   1       40.36       55.27      7.00 o 
  -5   3   1      273.22      332.74     10.30 o 
  -4   3   1      147.35      132.55      7.39 o 
  -3   3   1      401.46      514.37      9.21 o 
  -2   3   1     1598.75     1810.74     15.74 o 
  -1   3   1    18342.59    18056.11    506.00 o 
   0   3   1        8.75       14.06      2.43 o 
   1   3   1     1489.65     1685.71    114.49 o 
   2   3   1        7.33       14.11      7.50 o 
   3   3   1     1695.52     1988.94     21.42 o 
   4   3   1        4.38        4.71      4.64 o 
   5   3   1       35.87       31.26      6.95 o 
   6   3   1       46.84       31.15      7.48 o 
   7   3   1      113.97      135.77     14.73 o 
   8   3   1      238.64      288.37     13.61 o 
   9   3   1        7.94       16.45     21.06 o 
  -9   4   1        0.93        5.57      7.19 o 
  -8   4   1      879.70      898.95     55.11 o 
  -7   4   1      475.87      460.90     26.02 o 
  -6   4   1      161.32      148.91     11.64 o 
  -5   4   1      978.02     1148.90     14.11 o 
  -4   4   1     1763.18     1976.01     17.56 o 
  -3   4   1      273.17      331.31     12.45 o 
  -2   4   1     4468.79     4406.54     29.85 o 
  -1   4   1    19721.54    19936.72     65.37 o 
   0   4   1     2764.96     3038.98    155.84 o 
   1   4   1     1231.53     1202.75     19.18 o 
   2   4   1     1049.50     1060.89     11.18 o 
   3   4   1      467.55      353.29      6.63 o 
   4   4   1       35.10       52.22      4.31 o 
   5   4   1     2227.15     2463.38     41.23 o 
   6   4   1      132.98      122.09      8.68 o 
   7   4   1        0.25       -3.51     15.83 o 
   8   4   1      228.20      236.88     28.03 o 
   9   4   1      905.76      982.90     51.18 o 
  -9   5   1       12.17       16.94      7.09 o 
  -8   5   1      351.08      383.11     15.87 o 
  -7   5   1     1600.75     1583.07     66.97 o 
  -6   5   1      469.13      427.52     14.49 o 
  -5   5   1      510.72      653.47     12.43 o 
  -4   5   1      265.96      223.00      6.83 o 
  -3   5   1     3488.32     3942.40     34.45 o 
  -2   5   1       70.75       87.06      4.10 o 
  -1   5   1     2800.83     2787.47     65.22 o 
   0   5   1      487.42      681.55     21.92 o 
   1   5   1       42.85       27.00      5.58 o 
   2   5   1      111.26      154.93      4.70 o 
   3   5   1     4284.96     5002.30     26.70 o 
   4   5   1      175.63      181.55      5.73 o 
   5   5   1     2068.98     2367.77    124.72 o 
   6   5   1      834.84      713.97     20.64 o 
   7   5   1      476.09      465.31     26.73 o 
   8   5   1       24.06       19.09      9.01 o 
   9   5   1       18.99       17.83      6.58 o 
  -9   6   1      107.40      117.05      8.45 o 
  -8   6   1      431.51      406.37     21.01 o 
  -7   6   1      646.05      647.16     31.26 o 
  -6   6   1       12.45        6.31     23.35 o 
  -5   6   1      517.26      610.90     33.11 o 
  -4   6   1      377.78      391.35      8.74 o 
  -3   6   1      113.02       99.38      5.15 o 
  -2   6   1     5406.36     5185.72     33.62 o 
  -1   6   1      966.16     1105.00     13.27 o 
   0   6   1       54.13       95.13      5.18 o 
   1   6   1      543.46      670.09     19.90 o 
   2   6   1       15.65       44.96      4.10 o 
   3   6   1     7632.97     7788.57     42.83 o 
   4   6   1      805.33      743.05     10.98 o 
   5   6   1     1849.75     2071.29    133.84 o 
   6   6   1     1650.19     1549.79    102.49 o 
   7   6   1        5.43       14.22      9.85 o 
   8   6   1      238.11      250.99     10.45 o 
   9   6   1      741.28      852.05     17.75 o 
  -8   7   1        0.19        4.49      7.84 o 
  -7   7   1      282.54      259.18     13.65 o 
  -6   7   1     1161.87     1076.62     25.69 o 
  -5   7   1      358.39      383.05     28.36 o 
  -4   7   1     2548.05     2547.25     22.15 o 
  -3   7   1      226.09      248.93      7.80 o 
  -2   7   1       24.20       51.39      4.79 o 
  -1   7   1      549.80      739.72     13.55 o 
   0   7   1      345.34      248.91      7.55 o 
   1   7   1       57.10       38.82      5.53 o 
   2   7   1      758.27      636.42     11.15 o 
   3   7   1     1043.53     1196.23     15.13 o 
   4   7   1      278.16      287.78      8.17 o 
   5   7   1     2683.59     2896.06     52.58 o 
   6   7   1      436.04      375.75     22.58 o 
   7   7   1      341.04      300.75     14.27 o 
   8   7   1      280.55      285.53     12.15 o 
  -8   8   1     1348.00     1443.62     92.51 o 
  -7   8   1      318.45      313.81     16.67 o 
  -6   8   1      349.41      400.76     28.09 o 
  -5   8   1      108.70      114.22     12.36 o 
  -4   8   1       26.56       21.08      8.33 o 
  -3   8   1      410.03      454.95     10.78 o 
  -2   8   1      515.79      475.50      9.71 o 
  -1   8   1     1999.65     2200.38     29.04 o 
   0   8   1     3278.85     3542.82     38.22 o 
   1   8   1     1204.94     1341.44     21.81 o 
   2   8   1      112.42       94.38      6.47 o 
   3   8   1      756.94      869.23     12.89 o 
   4   8   1       53.76       37.07     12.52 o 
   5   8   1     1876.55     2004.20     43.16 o 
   6   8   1      106.01      106.49     10.64 o 
   7   8   1       13.07       15.92      7.52 o 
   8   8   1        0.36        0.28      9.64 o 
  -8   9   1      806.61      899.49     76.16 o 
  -7   9   1      252.48      266.90     12.07 o 
  -6   9   1       39.17       33.05     11.43 o 
  -5   9   1      454.61      431.45     53.89 o 
  -4   9   1     1726.39     1563.82    261.48 o 
  -3   9   1      240.82      215.25      9.93 o 
  -2   9   1     1921.47     2162.67     91.07 o 
  -1   9   1      982.57     1067.81     16.14 o 
   0   9   1      579.38      709.42     12.84 o 
   1   9   1       21.13       14.31      4.78 o 
   2   9   1     2472.45     3009.71    168.60 o 
   3   9   1      847.91      836.25     37.75 o 
   4   9   1      635.33      504.11     17.12 o 
   5   9   1      522.73      485.29     24.20 o 
   6   9   1      118.93      136.71      9.22 o 
   7   9   1        3.98       15.10      6.97 o 
   8   9   1      619.44      671.29     22.83 o 
  -8  10   1      162.48      246.50     14.21 o 
  -7  10   1      140.82      129.14     17.01 o 
  -6  10   1      147.66      187.25     18.16 o 
  -5  10   1      219.15      211.80     23.06 o 
  -4  10   1      510.18      417.68     35.53 o 
  -3  10   1       73.30       49.87     11.07 o 
  -2  10   1     3031.28     3322.12     36.01 o 
  -1  10   1     3784.58     4161.24     37.50 o 
   0  10   1     2614.62     3048.25     26.83 o 
   1  10   1      417.59      423.66     18.59 o 
   2  10   1      228.69      258.52     15.59 o 
   3  10   1      130.66      105.30     11.59 o 
   4  10   1     2292.65     1886.32     32.60 o 
   5  10   1       19.59       20.55     13.87 o 
   6  10   1       80.41      107.83     16.65 o 
   7  10   1        3.65       -3.95     12.70 o 
   8  10   1       10.16       -6.32      9.04 o 
  -7  11   1        1.98        6.62     11.17 o 
  -6  11   1      103.06      127.90     16.28 o 
  -5  11   1      394.91      393.86     23.40 o 
  -4  11   1     1448.28     1234.84     27.74 o 
  -3  11   1     1410.67     1272.41     29.82 o 
  -2  11   1       23.40       29.58     12.56 o 
  -1  11   1     1045.98     1201.47     25.07 o 
   0  11   1      461.82      505.92     11.59 o 
   1  11   1     1202.90     1309.27     26.86 o 
   2  11   1     1081.61      879.81     21.17 o 
   3  11   1      845.92      750.12     20.58 o 
   4  11   1       91.10       73.50     13.76 o 
   5  11   1      366.95      343.77     21.36 o 
   6  11   1       11.12       15.86     12.12 o 
   7  11   1       77.44       74.76     13.63 o 
  -7  12   1      123.73      116.03     24.15 o 
  -6  12   1        1.82       -7.68     11.88 o 
  -5  12   1       16.22       26.98     10.85 o 
  -4  12   1     1002.87     1017.28     25.58 o 
  -3  12   1      101.25       86.05     10.99 o 
  -2  12   1     1527.85     1346.77     25.68 o 
  -1  12   1        2.36        2.04     10.67 o 
   0  12   1     1540.16     1324.89     27.02 o 
   1  12   1       24.99       29.62      8.35 o 
   2  12   1      133.79      109.02     11.40 o 
   3  12   1      638.08      552.59     18.81 o 
   4  12   1      232.71      191.55     19.46 o 
   5  12   1      240.88      232.63     17.70 o 
   6  12   1       12.49        9.46     10.35 o 
   7  12   1      302.09      384.28     16.97 o 
  -6  13   1      298.50      301.31     18.12 o 
  -5  13   1      533.77      573.86     18.22 o 
  -4  13   1      403.58      409.04     16.84 o 
  -3  13   1       45.11       42.60     11.41 o 
  -2  13   1      631.16      537.92     34.10 o 
  -1  13   1      183.85      146.69     23.85 o 
   0  13   1      830.78      689.67     23.84 o 
   1  13   1       39.48       33.91      8.17 o 
   2  13   1     4486.67     3906.27     43.41 o 
   3  13   1        1.36       -6.52     10.55 o 
   4  13   1      263.02      283.12     26.57 o 
   5  13   1       85.74      124.76     14.04 o 
   6  13   1        9.97       -3.67      7.82 o 
  -6  14   1      317.45      347.09     42.13 o 
  -5  14   1       21.83       15.20      6.84 o 
  -4  14   1       59.63       48.62      9.67 o 
  -3  14   1       37.87       13.36      8.05 o 
  -2  14   1      347.35      349.43     14.17 o 
  -1  14   1      452.58      340.73     22.36 o 
   0  14   1     1241.13      968.86     24.06 o 
   1  14   1       14.43       15.86      8.29 o 
   2  14   1      400.87      331.28     12.13 o 
   3  14   1       40.45       43.20      8.23 o 
   4  14   1      188.89      192.76     10.01 o 
   5  14   1      843.96      861.40     28.23 o 
   6  14   1      268.78      255.77     64.70 o 
  -5  15   1      350.07      350.35     11.85 o 
  -4  15   1      151.06      151.87      8.23 o 
  -3  15   1      491.28      439.08     21.85 o 
  -2  15   1      303.74      241.69     17.23 o 
  -1  15   1      495.45      417.79     16.60 o 
   0  15   1      873.76      671.58     19.93 o 
   1  15   1        0.84        0.35      7.57 o 
   2  15   1       13.45       12.90      7.32 o 
   3  15   1      242.54      227.69     10.30 o 
   4  15   1      255.43      257.55      9.87 o 
   5  15   1        8.45        7.73      6.86 o 
  -5  16   1        0.11       -0.12      8.98 o 
  -4  16   1      145.32      171.52      7.77 o 
  -3  16   1        3.91        6.25      8.72 o 
  -2  16   1      863.20      739.11     37.16 o 
  -1  16   1      230.02      174.72     11.84 o 
   0  16   1      252.10      240.73     13.00 o 
   1  16   1      117.63       97.15     10.94 o 
   2  16   1      403.97      361.87     14.94 o 
   3  16   1       28.35       15.24      7.00 o 
   4  16   1      112.13      127.08     12.61 o 
  -4  17   1      285.85      278.84     13.38 o 
  -3  17   1      115.60      136.40      9.20 o 
  -2  17   1       47.87       49.90     16.07 o 
  -1  17   1      217.23      177.35     11.03 o 
   0  17   1        0.82        9.40      7.20 o 
   1  17   1       84.20       66.80      8.31 o 
   2  17   1      122.63       92.56      8.63 o 
   3  17   1      928.95     1015.44     36.23 o 
   4  17   1      276.36      297.55     13.12 o 
  -3  18   1      203.61      248.89     11.96 o 
  -2  18   1       53.30       40.06      5.89 o 
  -1  18   1       38.12       13.33      6.65 o 
   0  18   1        3.87        0.64      6.25 o 
   1  18   1        7.73       14.61      6.78 o 
   2  18   1       11.55       27.25      6.29 o 
   3  18   1      135.01      145.43      9.76 o 
  -1  19   1       76.77       94.55      8.01 o 
   0  19   1        0.37        0.95      5.35 o 
   1  19   1       28.90       35.43      8.13 o 
  -8   0   2       64.03       92.08     20.15 o 
  -6   0   2     1064.38      848.41     24.88 o 
  -4   0   2     1740.29     1817.40     27.93 o 
  -2   0   2    54090.72    41425.58    350.97 o 
   2   0   2    16230.22    15797.27    723.13 o 
   4   0   2     2141.58     2498.45     40.40 o 
   6   0   2      595.05      566.60     18.46 o 
   8   0   2        9.44       10.99     13.62 o 
  -9   1   2       13.07        2.61      9.24 o 
  -8   1   2       54.20       83.36     15.02 o 
  -7   1   2        3.37        3.31      9.25 o 
  -6   1   2      885.56      665.12     14.15 o 
  -5   1   2     1700.66     1988.32     30.32 o 
  -4   1   2     4580.05     5037.85     50.17 o 
  -3   1   2      607.33      567.71      9.96 o 
  -2   1   2     5638.79     5961.71     34.36 o 
  -1   1   2      605.66      666.98      6.83 o 
   0   1   2     1910.80     1995.91     14.52 o 
   1   1   2      149.55      159.96      3.87 o 
   2   1   2     5606.69     5332.42     28.65 o 
   3   1   2      164.93      171.39      6.79 o 
   4   1   2       22.56       13.45      7.38 o 
   5   1   2      342.16      345.19     10.13 o 
   6   1   2       14.91       25.77      7.08 o 
   7   1   2      723.77      674.95     20.70 o 
   8   1   2       12.56       21.22     13.75 o 
   9   1   2      220.26      247.93     12.82 o 
  -9   2   2        0.21       13.11     10.31 o 
  -8   2   2      376.15      384.65     18.44 o 
  -7   2   2       71.79       63.83     15.27 o 
  -6   2   2      650.73      547.09     14.59 o 
  -5   2   2       30.47       57.36      7.32 o 
  -4   2   2     1301.91     1311.05     27.19 o 
  -3   2   2      195.09      255.07      6.05 o 
  -2   2   2     9032.79     8833.91     19.09 o 
  -1   2   2     4825.05     4684.44     15.17 o 
   0   2   2    37963.21    29564.31   1427.46 o 
   1   2   2    15493.31    15078.06     60.23 o 
   2   2   2     5973.13     6492.24     48.40 o 
   3   2   2      144.16      141.47      5.68 o 
   4   2   2      560.35      528.68     10.04 o 
   5   2   2      241.25      260.29     11.03 o 
   6   2   2      565.48      506.05     12.38 o 
   7   2   2       24.25       24.54      9.60 o 
   8   2   2        8.43       11.51     14.25 o 
   9   2   2        0.85        7.32     10.64 o 
  -9   3   2      199.01      231.04     16.25 o 
  -8   3   2       22.07       29.65     14.38 o 
  -7   3   2      189.62      191.25     19.88 o 
  -6   3   2     2476.75     2365.79    113.23 o 
  -5   3   2      109.53      115.30      7.68 o 
  -4   3   2     4510.35     4553.56     40.57 o 
  -3   3   2     2990.31     3247.68     19.44 o 
  -2   3   2       40.06       41.07      4.51 o 
  -1   3   2      362.28      399.18      8.29 o 
   0   3   2      900.46      827.43     15.82 o 
   1   3   2      905.45     1055.06     57.10 o 
   2   3   2     3519.13     3777.14     32.69 o 
   3   3   2     2269.00     2442.05     17.78 o 
   4   3   2     6251.80     7151.55     41.19 o 
   5   3   2       72.05       99.55      8.78 o 
   6   3   2      849.38      773.66     15.40 o 
   7   3   2        0.79       -1.28     17.11 o 
   8   3   2      346.53      310.85     22.56 o 
   9   3   2      305.12      325.25     20.47 o 
  -9   4   2      232.17      238.03     11.14 o 
  -8   4   2      772.32      777.74     30.27 o 
  -7   4   2        0.70       11.86     11.34 o 
  -6   4   2       74.29       75.88     11.64 o 
  -5   4   2      631.77      829.91     14.68 o 
  -4   4   2        0.87        6.06      5.32 o 
  -3   4   2     6677.69     6705.35     29.24 o 
  -2   4   2     1430.32     1325.60     12.48 o 
  -1   4   2      257.48      297.45      8.68 o 
   0   4   2      385.41      511.06     19.63 o 
   1   4   2      147.26      123.10     12.80 o 
   2   4   2     2552.37     2990.07     20.45 o 
   3   4   2      890.06     1212.43     13.78 o 
   4   4   2     2768.45     3145.13     38.18 o 
   5   4   2      735.56      763.18     13.86 o 
   6   4   2     2033.57     1812.76     20.99 o 
   7   4   2      775.03      659.65     20.50 o 
   8   4   2      893.77      846.46     55.49 o 
   9   4   2      282.46      329.63     17.20 o 
  -9   5   2      118.06      142.15     21.56 o 
  -8   5   2      332.30      387.22     22.76 o 
  -7   5   2      324.15      309.39     19.45 o 
  -6   5   2      174.31      152.72     15.09 o 
  -5   5   2      627.71      709.10     14.64 o 
  -4   5   2      890.90     1100.16     17.97 o 
  -3   5   2     1219.47     1187.53     22.77 o 
  -2   5   2       42.41       56.51      6.42 o 
  -1   5   2     2489.04     2441.79     17.56 o 
   0   5   2       30.55       17.23      3.76 o 
   1   5   2      587.32      496.42      8.52 o 
   2   5   2     4143.42     4781.52     21.23 o 
   3   5   2        1.51        4.30      3.85 o 
   4   5   2     2063.16     2254.78     32.01 o 
   5   5   2     2161.97     2241.36     46.17 o 
   6   5   2      157.83      163.19     12.61 o 
   7   5   2      785.30      762.08     30.94 o 
   8   5   2        8.45       26.47      9.22 o 
   9   5   2      170.58      167.02     12.08 o 
  -9   6   2       54.82       48.91      6.19 o 
  -8   6   2     1324.55     1377.15     33.19 o 
  -7   6   2      381.37      391.93     26.47 o 
  -6   6   2      452.37      445.86     24.03 o 
  -5   6   2      196.69      194.27      8.58 o 
  -4   6   2        1.83       -1.80      5.72 o 
  -3   6   2       44.76       25.74      4.58 o 
  -2   6   2      238.26      231.06      6.60 o 
  -1   6   2      503.30      759.50      9.30 o 
   0   6   2     4052.76     4469.50     25.78 o 
   1   6   2      196.76      167.03      8.31 o 
   2   6   2      103.52       97.99      4.55 o 
   3   6   2     3050.61     3123.28     29.80 o 
   4   6   2        4.33       10.12      5.61 o 
   5   6   2      517.43      477.36     15.70 o 
   6   6   2      226.90      193.48     14.07 o 
   7   6   2      768.10      738.92     30.11 o 
   8   6   2      122.87      125.59      9.67 o 
  -8   7   2       23.85       26.12      8.27 o 
  -7   7   2       65.77       82.25     10.52 o 
  -6   7   2     1296.55     1314.12     22.67 o 
  -5   7   2     2965.94     3060.55    134.03 o 
  -4   7   2     4047.65     4296.80     97.21 o 
  -3   7   2      171.37      175.08      6.84 o 
  -2   7   2     1549.53     1611.51     15.86 o 
  -1   7   2      201.44      345.97     18.06 o 
   0   7   2        1.01        7.01      3.91 o 
   1   7   2     8779.62     9224.62     75.63 o 
   2   7   2      688.29      892.14     16.87 o 
   3   7   2     7100.69     8128.90     41.39 o 
   4   7   2     1889.85     2145.06     23.21 o 
   5   7   2      406.23      398.96     23.68 o 
   6   7   2     1349.47     1320.24    109.17 o 
   7   7   2      129.94      138.59     15.48 o 
   8   7   2       59.60       66.02      6.87 o 
  -8   8   2       73.99      105.33     17.54 o 
  -7   8   2        4.81       -4.63      8.47 o 
  -6   8   2     1358.88     1445.48     44.18 o 
  -5   8   2      291.29      311.00     13.59 o 
  -4   8   2      274.39      290.12     13.07 o 
  -3   8   2       11.47        7.75      6.55 o 
  -2   8   2       15.97       22.62      6.48 o 
  -1   8   2      443.30      587.04     14.20 o 
   0   8   2     3166.53     3517.47     76.59 o 
   1   8   2        3.11       16.20      4.50 o 
   2   8   2     3077.74     2951.27     31.90 o 
   3   8   2      755.18      735.79     28.59 o 
   5   8   2     1145.02     1150.55     34.57 o 
   6   8   2        7.32       13.82      9.99 o 
   7   8   2       61.86       77.27      8.14 o 
   8   8   2      702.25      715.21     57.69 o 
  -8   9   2      109.50      127.88     12.32 o 
  -7   9   2       46.75       46.81      9.14 o 
  -6   9   2      122.79      119.69     14.82 o 
  -5   9   2     1027.82      941.52    156.86 o 
  -4   9   2     1332.84     1195.35    106.17 o 
  -3   9   2      272.51      269.87     11.17 o 
  -2   9   2     1532.97     1750.93     70.89 o 
  -1   9   2     2708.36     2999.16     26.36 o 
   0   9   2      130.91      185.57      7.50 o 
   1   9   2       75.48       49.60      5.25 o 
   2   9   2       28.19       44.05     18.41 o 
   3   9   2      348.54      391.38     16.51 o 
   4   9   2     1035.42      950.00     30.37 o 
   5   9   2       59.18       38.08     19.48 o 
   6   9   2      424.79      487.53     20.99 o 
   7   9   2      297.84      359.53     11.30 o 
   8   9   2       42.83       39.71     10.17 o 
  -8  10   2       11.76       22.72      9.93 o 
  -7  10   2       54.09       50.05     12.51 o 
  -6  10   2       37.27       33.89     11.67 o 
  -5  10   2      150.29      160.95     13.16 o 
  -4  10   2      768.09      659.57     39.01 o 
  -3  10   2     2156.70     1839.98    128.68 o 
  -2  10   2      346.60      353.10     12.24 o 
  -1  10   2       24.70       27.42      5.34 o 
   0  10   2     2298.52     2630.96     59.38 o 
   1  10   2     1738.42     1802.32     26.06 o 
   2  10   2      376.21      360.23     14.74 o 
   3  10   2      208.38      157.65     13.27 o 
   4  10   2      963.47      807.46     29.79 o 
   5  10   2      182.91      155.87     16.36 o 
   6  10   2       66.08       42.68     13.56 o 
   7  10   2        9.36       15.37     13.38 o 
   8  10   2       17.02       44.01      8.86 o 
  -7  11   2      154.14      227.89     16.39 o 
  -6  11   2      241.06      266.56     13.92 o 
  -5  11   2       33.90       27.44     10.07 o 
  -4  11   2      409.18      365.63     28.94 o 
  -3  11   2      710.45      601.76     18.59 o 
  -2  11   2     1497.09     1254.42     36.51 o 
  -1  11   2     2067.29     2299.84     70.95 o 
   0  11   2      438.88      474.81     38.90 o 
   1  11   2      118.58      112.61     13.79 o 
   2  11   2       58.18       44.63     10.29 o 
   3  11   2     1379.59     1132.32     28.84 o 
   4  11   2       93.59       87.25     11.75 o 
   5  11   2      228.31      171.38     17.04 o 
   6  11   2      285.63      338.30     21.41 o 
   7  11   2      241.94      272.17     18.26 o 
  -7  12   2      208.37      253.20     15.11 o 
  -6  12   2      386.91      427.61     15.03 o 
  -5  12   2      166.29      198.56     14.55 o 
  -4  12   2       72.74       73.04     10.96 o 
  -3  12   2      195.42      163.67     11.63 o 
  -2  12   2        0.27        0.20     10.58 o 
  -1  12   2     2852.61     2391.44     34.62 o 
   0  12   2        7.99       10.00      8.67 o 
   1  12   2     8216.54     6668.29     54.70 o 
   2  12   2      579.90      488.28     17.14 o 
   3  12   2     3091.83     2453.23     36.03 o 
   4  12   2      274.98      260.87     15.07 o 
   5  12   2      616.75      508.80     25.01 o 
   6  12   2       77.18       67.26     14.80 o 
   7  12   2      423.43      547.60     20.31 o 
  -6  13   2      115.19      112.93     12.66 o 
  -5  13   2       86.90       79.63     10.71 o 
  -4  13   2        6.74        6.20     11.02 o 
  -3  13   2      570.64      485.18     17.18 o 
  -2  13   2       29.11       23.20     10.47 o 
  -1  13   2      836.33      637.71     15.62 o 
   0  13   2     2758.61     2152.11     34.66 o 
   1  13   2      957.98      771.98     17.06 o 
   2  13   2       55.75       42.96      8.10 o 
   3  13   2      223.81      192.45     12.27 o 
   4  13   2      680.76      681.10     51.75 o 
   5  13   2       14.28        7.42      9.06 o 
   6  13   2      105.09      122.49     13.15 o 
  -6  14   2        1.07       10.17     10.48 o 
  -5  14   2      358.97      397.43     11.77 o 
  -4  14   2      347.62      348.92     15.29 o 
  -3  14   2      332.34      290.95     18.42 o 
  -2  14   2      239.87      164.56     18.08 o 
  -1  14   2      490.30      390.87     16.77 o 
   0  14   2       69.99       77.45     15.26 o 
   1  14   2      452.81      392.25     13.05 o 
   2  14   2       17.97       20.49      7.69 o 
   3  14   2        2.63       -1.66      7.88 o 
   4  14   2        5.11       16.28      8.76 o 
   5  14   2      262.81      302.80     12.76 o 
   6  14   2       24.84       20.30     10.08 o 
  -5  15   2       59.75       77.57      6.87 o 
  -4  15   2        7.36       17.20      7.36 o 
  -3  15   2       73.62       72.02      8.20 o 
  -2  15   2      526.59      433.44     16.99 o 
  -1  15   2      160.20      127.86     11.09 o 
   0  15   2      103.24       81.35      8.38 o 
   1  15   2      451.40      344.60     20.18 o 
   2  15   2      169.54      159.14      9.70 o 
   3  15   2       79.98       78.58      7.89 o 
   4  15   2      343.90      328.13     12.91 o 
   5  15   2      729.08      793.93     76.79 o 
  -5  16   2      152.52      157.98     11.34 o 
  -4  16   2      145.96      140.95      9.35 o 
  -3  16   2        7.98        8.90      7.86 o 
  -2  16   2      109.26       88.13     10.21 o 
  -1  16   2      850.22      679.53     21.15 o 
   0  16   2       53.45       42.37      9.64 o 
   1  16   2      161.01      151.19     10.83 o 
   2  16   2      926.65      817.19     19.91 o 
   3  16   2      732.68      759.55     17.50 o 
   4  16   2       88.47       77.95     12.58 o 
  -4  17   2      272.29      282.61     13.23 o 
  -3  17   2      364.17      341.23     12.27 o 
  -2  17   2       47.45       39.38      7.51 o 
  -1  17   2      559.36      480.59     14.94 o 
   0  17   2       93.05       84.68      8.96 o 
   1  17   2       38.98       47.20      7.94 o 
   2  17   2      135.99      146.68      7.84 o 
   3  17   2       13.98       24.64     13.19 o 
   4  17   2      378.27      405.85     13.95 o 
  -3  18   2      100.01       94.70      9.61 o 
  -2  18   2       21.19        9.58      5.75 o 
  -1  18   2      231.90      220.69     10.15 o 
   0  18   2      133.07      107.40      8.51 o 
   1  18   2      467.68      429.53     16.00 o 
   2  18   2      147.29      144.33      8.03 o 
   3  18   2       16.17       18.90      7.61 o 
   0  19   2       82.91      100.05      9.24 o 
   1  19   2      422.30      475.58     14.52 o 
  -9   0   3       11.28       11.10     13.69 o 
  -7   0   3     1383.34     1140.64     35.81 o 
  -5   0   3     7420.59     8224.95     91.42 o 
  -3   0   3      499.37      455.41     16.27 o 
  -1   0   3    27225.04    24942.56    243.14 o 
   1   0   3     6211.87     6139.44     20.44 o 
   3   0   3      373.12      323.13     14.27 o 
   5   0   3     4275.57     4338.94     53.24 o 
   7   0   3      478.86      427.09     17.38 o 
   9   0   3      582.76      717.18     26.30 o 
  -9   1   3       79.18       96.71     10.00 o 
  -8   1   3      713.84      729.40     25.32 o 
  -7   1   3       55.84       38.44     14.19 o 
  -6   1   3       29.18       37.21      7.55 o 
  -5   1   3      157.81      164.36      9.98 o 
  -4   1   3     1883.61     2142.69     39.59 o 
  -3   1   3     3007.91     2923.41     26.36 o 
  -2   1   3     7536.43     7985.28    114.38 o 
  -1   1   3    13805.69    13030.28     99.56 o 
   0   1   3      740.81      815.84     23.54 o 
   1   1   3       28.44       33.37      1.70 o 
   2   1   3      291.45      334.84      8.68 o 
   3   1   3      642.41      740.79     10.93 o 
   4   1   3      218.00      210.52      8.66 o 
   5   1   3     1768.41     1679.80     22.13 o 
   6   1   3      166.27      152.14      8.56 o 
   7   1   3     2388.04     2202.14     31.30 o 
   8   1   3        1.61       -6.20     12.60 o 
   9   1   3        0.11        2.91      9.93 o 
  -9   2   3      377.49      392.13     19.80 o 
  -8   2   3      187.62      208.48     15.93 o 
  -7   2   3      164.17      125.05     16.77 o 
  -6   2   3     1103.00     1028.33     36.21 o 
  -5   2   3      893.37      857.79     21.93 o 
  -4   2   3        0.82        3.97      4.56 o 
  -3   2   3     2128.25     2259.99     51.97 o 
  -2   2   3      341.19      368.87      4.06 o 
  -1   2   3      842.91      867.77     26.12 o 
   0   2   3     2024.65     1998.77     41.34 o 
   1   2   3    16790.06    15092.34     45.74 o 
   2   2   3    15169.71    15277.80    144.18 o 
   3   2   3     4346.47     4225.96     24.55 o 
   4   2   3      156.32      148.70      6.83 o 
   5   2   3        1.80        1.44      8.13 o 
   6   2   3      259.90      250.44      9.53 o 
   7   2   3      840.03      761.02     15.27 o 
   8   2   3      163.68      156.26     17.11 o 
   9   2   3      564.11      731.06     40.50 o 
  -9   3   3      507.71      592.51     22.72 o 
  -8   3   3      525.04      565.96     32.60 o 
  -7   3   3     1489.48     1328.76     66.49 o 
  -6   3   3      213.27      213.21     11.87 o 
  -5   3   3      233.42      324.85     11.60 o 
  -4   3   3       39.62       27.75      6.61 o 
  -3   3   3     1092.88     1040.51     11.44 o 
  -2   3   3     1289.42     1375.57     40.28 o 
  -1   3   3    58778.13    47521.07    301.45 o 
   0   3   3      543.72      572.36     10.54 o 
   1   3   3     5180.41     5585.74     45.95 o 
   2   3   3     6510.22     6795.85     17.21 o 
   3   3   3     5952.42     6277.77     54.78 o 
   4   3   3     1820.56     1831.79     17.30 o 
   5   3   3     1900.01     2029.13     29.30 o 
   6   3   3      211.60      210.50      9.36 o 
   7   3   3      871.18      854.08     22.52 o 
   8   3   3      154.90      160.73     19.30 o 
   9   3   3      103.54       97.69     14.46 o 
  -9   4   3        7.15       21.65     11.32 o 
  -8   4   3        8.06       23.25     15.47 o 
  -7   4   3      638.76      612.98     21.67 o 
  -6   4   3      211.13      193.17      9.47 o 
  -5   4   3      512.21      483.43     30.49 o 
  -4   4   3     4471.18     4762.00     33.04 o 
  -3   4   3     1546.40     1459.75     17.29 o 
  -2   4   3       15.04       14.34      3.81 o 
  -1   4   3       86.73      102.98      5.57 o 
   0   4   3       26.26       49.71     10.87 o 
   1   4   3    14837.06    14485.84     48.14 o 
   2   4   3      199.66      215.91      9.65 o 
   3   4   3     5537.90     5922.12     31.46 o 
   4   4   3      316.19      389.62      9.29 o 
   5   4   3       60.17       49.38     12.82 o 
   6   4   3      194.28      175.85      8.63 o 
   7   4   3      190.92      166.10     13.39 o 
   8   4   3      527.11      532.19     27.01 o 
   9   4   3       35.57       36.09     11.37 o 
  -9   5   3      134.16      147.82      9.16 o 
  -8   5   3      133.05      138.74     17.45 o 
  -7   5   3       97.65      100.26     11.07 o 
  -6   5   3      187.68      175.70     18.89 o 
  -5   5   3     1229.14     1297.27     22.85 o 
  -4   5   3      573.00      667.11     11.46 o 
  -3   5   3     2737.83     2701.06     26.70 o 
  -2   5   3     1909.07     1993.99     15.90 o 
  -1   5   3      220.66      163.58      4.70 o 
   0   5   3      631.49      612.20      9.99 o 
   1   5   3        2.60        9.48      2.23 o 
   2   5   3     1939.49     2066.25     18.02 o 
   3   5   3     1532.16     1528.93     14.28 o 
   4   5   3     1747.74     1773.37     18.75 o 
   5   5   3      793.04      707.21     19.29 o 
   6   5   3       69.59       52.22      9.95 o 
   7   5   3       19.71       36.37     10.67 o 
   8   5   3      708.41      666.23     15.17 o 
   9   5   3      929.17     1017.21     21.52 o 
  -9   6   3      681.19      781.06     61.99 o 
  -8   6   3      282.46      338.40     21.20 o 
  -7   6   3      106.12      106.66     10.26 o 
  -6   6   3      173.43      151.91     11.29 o 
  -5   6   3       78.91       97.04      8.49 o 
  -4   6   3        2.42        9.04      6.47 o 
  -3   6   3      267.87      220.43      7.01 o 
  -2   6   3      358.89      416.86     12.00 o 
  -1   6   3      154.19      173.09      5.10 o 
   0   6   3      748.88     1028.20     12.57 o 
   1   6   3     2819.84     3000.93     19.54 o 
   2   6   3     1507.23     1776.76     13.34 o 
   3   6   3      887.03      837.31     16.14 o 
   4   6   3     1373.21     1469.07     26.73 o 
   5   6   3      304.28      289.31     13.30 o 
   6   6   3     2131.50     1884.21     46.84 o 
   7   6   3      301.10      323.49     23.11 o 
   8   6   3       69.33       81.81      7.68 o 
  -8   7   3      331.37      397.81     14.41 o 
  -7   7   3      324.50      332.95     12.36 o 
  -6   7   3     1272.39     1252.44     34.49 o 
  -5   7   3      381.90      466.76     11.65 o 
  -4   7   3      409.53      432.16     11.76 o 
  -3   7   3      859.93      859.32     17.69 o 
  -2   7   3        1.10        6.17      4.13 o 
  -1   7   3      380.03      517.39    134.56 o 
   0   7   3      783.16      867.29     26.47 o 
   1   7   3     1261.02     1342.57     62.63 o 
   2   7   3      150.13      150.10      6.20 o 
   3   7   3       23.61       37.50      4.96 o 
   4   7   3       46.17       38.99      9.48 o 
   5   7   3        2.39      -11.48     11.48 o 
   6   7   3       26.71       45.69      9.29 o 
   7   7   3     1462.68     1355.35     30.65 o 
   8   7   3      776.92      822.36     16.33 o 
  -8   8   3      170.79      206.88     24.97 o 
  -7   8   3      807.18      895.36     25.11 o 
  -6   8   3       52.63       64.18      9.92 o 
  -5   8   3       47.40       38.78      8.34 o 
  -4   8   3      165.63      156.98     10.10 o 
  -3   8   3      233.63      237.50      9.91 o 
  -2   8   3      222.14      221.03     24.89 o 
  -1   8   3     3106.68     3757.94     29.56 o 
   0   8   3        4.47        3.38      7.74 o 
   1   8   3     2828.72     3112.53     79.39 o 
   2   8   3     1318.05     1361.79     23.18 o 
   3   8   3      285.09      225.34     13.01 o 
   5   8   3      411.15      352.30     21.26 o 
   6   8   3       69.55       76.39     14.05 o 
   7   8   3       32.58       26.27      7.37 o 
   8   8   3      195.36      185.94      8.23 o 
  -8   9   3       28.34       30.20      6.96 o 
  -7   9   3      354.61      335.11     13.67 o 
  -6   9   3       28.40       28.81     12.05 o 
  -5   9   3        6.82        9.96      9.41 o 
  -4   9   3      397.11      391.05     16.22 o 
  -3   9   3      403.11      457.54     13.37 o 
  -2   9   3      519.89      583.75     14.99 o 
  -1   9   3     2813.31     3239.97     33.77 o 
   0   9   3      319.28      393.89      8.98 o 
   1   9   3       25.63       45.85      4.99 o 
   2   9   3      347.88      362.61     25.36 o 
   3   9   3       18.74        6.11     17.36 o 
   4   9   3       50.27       53.03     14.02 o 
   5   9   3        1.48        9.60     17.87 o 
   6   9   3      299.42      342.95     14.59 o 
   7   9   3     1368.73     1587.72     19.41 o 
   8   9   3       13.73        5.45      9.30 o 
  -8  10   3       66.55       85.92      9.86 o 
  -7  10   3       63.56       50.07     13.34 o 
  -6  10   3      199.56      180.65     14.02 o 
  -5  10   3      862.15      755.68     95.89 o 
  -4  10   3      410.81      359.37     21.19 o 
  -3  10   3       10.86        4.53     10.58 o 
  -2  10   3      780.68      933.82     15.81 o 
  -1  10   3     1380.18     1619.78     22.09 o 
   0  10   3      106.13      110.87      8.97 o 
   1  10   3     2799.39     3070.32     33.75 o 
   2  10   3      164.83      224.34     11.34 o 
   3  10   3      940.68      906.32     29.41 o 
   4  10   3      419.74      328.79     19.80 o 
   5  10   3      536.90      464.35     24.67 o 
   6  10   3        5.84       -1.27      8.77 o 
   7  10   3       23.84       11.75      7.61 o 
   8  10   3       40.71       43.80      8.71 o 
  -7  11   3        1.57       -9.61      9.61 o 
  -6  11   3       18.96        3.43     11.10 o 
  -5  11   3      575.83      600.60     21.26 o 
  -4  11   3      249.90      225.13     33.76 o 
  -3  11   3      823.76      767.55     19.80 o 
  -2  11   3     3056.20     2849.67    147.17 o 
  -1  11   3       24.09       20.48     10.35 o 
   0  11   3        8.47       -1.09      8.44 o 
   1  11   3       72.59       82.55     10.98 o 
   2  11   3     6780.49     5952.68     52.29 o 
   3  11   3      152.71      143.02     27.88 o 
   4  11   3      485.45      422.48     23.24 o 
   5  11   3        8.04       19.51     13.38 o 
   6  11   3       45.62       45.65     14.18 o 
   7  11   3        7.42       18.18     10.09 o 
  -7  12   3       70.12       84.59     11.29 o 
  -6  12   3        0.70       -3.03      9.57 o 
  -5  12   3      999.88     1022.59     24.76 o 
  -4  12   3       37.02       33.02     10.65 o 
  -3  12   3      467.75      422.53     55.35 o 
  -2  12   3      197.06      192.04     10.43 o 
  -1  12   3      751.56      681.14     20.09 o 
   0  12   3      840.20      701.46     17.62 o 
   1  12   3        0.73       12.07      8.70 o 
   2  12   3      120.61      120.89      8.72 o 
   3  12   3        6.01       -2.74     11.07 o 
   4  12   3     1424.85     1258.18     36.53 o 
   5  12   3       19.63       30.96     12.41 o 
   6  12   3      316.27      326.37     12.96 o 
   7  12   3       44.48       63.23     10.96 o 
  -6  13   3       34.30       45.22     10.49 o 
  -5  13   3      206.47      187.43     12.26 o 
  -4  13   3      415.77      441.50     17.38 o 
  -3  13   3      465.40      488.46     34.75 o 
  -2  13   3       70.03       58.01     12.76 o 
  -1  13   3        3.13        5.61      8.24 o 
   0  13   3      301.77      234.57     10.85 o 
   1  13   3      754.93      585.58     15.62 o 
   2  13   3      192.97      159.84     12.79 o 
   3  13   3       92.63       77.04      9.22 o 
   4  13   3      209.64      159.52     11.80 o 
   5  13   3        3.69        0.32      8.22 o 
   6  13   3        1.50        4.07     10.94 o 
  -6  14   3       11.79        9.31      6.71 o 
  -5  14   3       23.79       24.26      9.07 o 
  -4  14   3        5.42       -1.86     16.49 o 
  -3  14   3      304.87      285.74     14.82 o 
  -2  14   3      195.28      143.11     12.69 o 
  -1  14   3      388.96      321.17     12.20 o 
   0  14   3      214.35      176.73      9.75 o 
   1  14   3        8.44       14.57      8.03 o 
   2  14   3       44.05       53.21      8.24 o 
   3  14   3        4.49       -1.17      7.66 o 
   4  14   3       33.94       29.89      8.07 o 
   5  14   3       34.33       32.24      8.56 o 
   6  14   3       34.39       54.88      9.22 o 
  -5  15   3       23.97       26.27      7.44 o 
  -4  15   3        1.11        2.46      6.90 o 
  -3  15   3       25.78       19.02     10.00 o 
  -2  15   3      611.87      559.48     18.86 o 
  -1  15   3       90.06       66.12     10.50 o 
   0  15   3      214.43      156.22     11.60 o 
   1  15   3      151.31      134.87      8.87 o 
   2  15   3      278.12      264.06     16.98 o 
   3  15   3      224.75      236.11     10.09 o 
   4  15   3      151.15      162.98     10.22 o 
   5  15   3       95.50       80.57      7.59 o 
  -5  16   3        1.41       -2.53      7.43 o 
  -4  16   3       60.98       72.70      9.04 o 
  -3  16   3        0.25        5.75      8.59 o 
  -2  16   3        1.28        7.62      8.07 o 
  -1  16   3       39.54       35.92      9.41 o 
   0  16   3      447.41      401.33     21.17 o 
   1  16   3       48.69       40.08      7.36 o 
   2  16   3      305.07      291.95     22.40 o 
   3  16   3        5.30        2.94      7.30 o 
   4  16   3      263.26      265.55     21.30 o 
  -4  17   3      315.82      375.55     15.18 o 
  -3  17   3      612.37      642.42     15.18 o 
  -2  17   3      662.52      590.01     15.72 o 
  -1  17   3        6.57        2.91      6.99 o 
   0  17   3      123.91      120.91      9.48 o 
   1  17   3       30.15       18.57      7.59 o 
   2  17   3      293.63      303.59      9.20 o 
   3  17   3       22.31       34.95      6.82 o 
  -3  18   3       52.77       61.78      8.51 o 
  -2  18   3        4.10        4.93      6.28 o 
  -1  18   3        2.96        1.16      6.14 o 
   0  18   3       27.60       20.54      7.06 o 
   1  18   3       47.34       20.32      6.84 o 
   2  18   3      158.03      159.08     11.53 o 
   0  19   3        1.32       -8.48      8.48 o 
  -8   0   4       14.27       -0.46     17.41 o 
  -6   0   4      159.93      109.45     14.69 o 
  -4   0   4      284.30      383.56     18.10 o 
  -2   0   4    19180.45    19436.47     53.24 o 
   2   0   4     4497.69     5112.84     40.33 o 
   4   0   4     4471.29     4091.88     50.46 o 
   6   0   4     1363.50     1294.82     69.85 o 
   8   0   4      246.28      220.59     18.83 o 
  -9   1   4       19.98       11.95      9.39 o 
  -8   1   4      419.40      450.40     19.02 o 
  -7   1   4      535.64      443.40     18.85 o 
  -6   1   4      631.01      505.71     16.73 o 
  -5   1   4     2085.36     2549.26     54.97 o 
  -4   1   4        1.50        6.52      3.96 o 
  -3   1   4       10.21        5.55      4.23 o 
  -2   1   4     4660.45     5152.59     18.73 o 
  -1   1   4      521.79      613.40      4.99 o 
   0   1   4     6521.30     6852.11    231.19 o 
   1   1   4    29201.58    27934.93   1226.59 o 
   2   1   4     4465.34     4112.09     56.93 o 
   3   1   4      378.69      303.10      9.73 o 
   4   1   4      192.99      153.48      7.99 o 
   5   1   4      164.97      171.49      9.60 o 
   6   1   4     1876.47     1680.57     21.09 o 
   7   1   4      190.44      179.33      9.71 o 
   8   1   4        2.76        4.43     13.48 o 
   9   1   4        8.42       11.31      9.16 o 
  -9   2   4       60.71       59.06     12.84 o 
  -8   2   4       18.27       39.27     12.40 o 
  -7   2   4        3.06        9.82      9.00 o 
  -6   2   4      458.93      419.07     15.21 o 
  -5   2   4     1177.75     1295.31     75.89 o 
  -4   2   4      424.81      442.30     10.86 o 
  -3   2   4     4266.45     4410.82     19.23 o 
  -2   2   4    32925.32    29960.73     66.48 o 
  -1   2   4      106.99       98.56      4.10 o 
   0   2   4      388.68      420.27      7.96 o 
   1   2   4       70.01      109.04      2.39 o 
   2   2   4     1028.58     1206.21     10.19 o 
   3   2   4     3839.93     4161.81     22.64 o 
   4   2   4     2767.41     2751.26     25.46 o 
   5   2   4       14.26       38.09     13.03 o 
   6   2   4      230.90      211.26      9.20 o 
   7   2   4        4.67       20.25      8.46 o 
   8   2   4      293.70      287.67     21.74 o 
   9   2   4       57.17       52.40     10.38 o 
  -9   3   4        1.78      111.70     18.08 o 
  -8   3   4      103.83      103.75     18.39 o 
  -7   3   4        5.43       13.65      9.77 o 
  -6   3   4        1.46       13.92     11.87 o 
  -5   3   4      635.27      778.98     22.03 o 
  -4   3   4      161.30      166.99      8.05 o 
  -3   3   4     5584.02     5746.60     37.16 o 
  -2   3   4     1102.50     1027.87      8.89 o 
  -1   3   4     2678.99     2836.36     16.06 o 
   0   3   4     1834.91     2106.32     18.96 o 
   1   3   4     5822.76     6497.58     83.40 o 
   2   3   4     9161.61     8936.30     38.79 o 
   3   3   4     5497.23     5963.72     36.87 o 
   4   3   4      967.64     1037.67     20.35 o 
   5   3   4      215.47      224.56     10.57 o 
   6   3   4      449.19      426.28     11.72 o 
   7   3   4       46.53       44.68      7.40 o 
   8   3   4      938.94      960.37     32.40 o 
   9   3   4      241.96      293.61     16.17 o 
  -9   4   4        9.37        2.57     10.72 o 
  -8   4   4       29.22       30.02     15.59 o 
  -7   4   4       58.77       43.62     26.68 o 
  -6   4   4        9.51       12.74      8.23 o 
  -5   4   4     2295.08     2368.15    138.11 o 
  -4   4   4      286.97      339.61     10.59 o 
  -3   4   4        3.38        6.83      4.15 o 
  -2   4   4      302.76      423.98      7.31 o 
  -1   4   4     2025.80     2312.78     15.13 o 
   0   4   4     1463.90     1650.39     19.38 o 
   1   4   4     5674.23     6109.11     27.54 o 
   2   4   4     2355.51     2854.39     46.74 o 
   3   4   4     1512.71     1838.90     13.95 o 
   4   4   4    10067.17    10773.58    129.63 o 
   5   4   4       12.47       20.57     15.89 o 
   6   4   4       33.65       25.17      8.15 o 
   7   4   4       14.53       20.36     10.97 o 
   8   4   4        3.71        7.63      9.11 o 
   9   4   4      838.28      965.85     23.47 o 
  -9   5   4      257.77      273.68     16.38 o 
  -8   5   4        1.16        3.33     13.63 o 
  -7   5   4      202.57      212.56     12.11 o 
  -6   5   4      472.77      472.16     16.13 o 
  -5   5   4      932.98      998.68     26.34 o 
  -4   5   4      518.57      454.60     13.13 o 
  -3   5   4      272.25      220.41      6.95 o 
  -2   5   4     4479.97     4763.52     38.35 o 
  -1   5   4      265.50      228.59      4.69 o 
   0   5   4     6533.71     6737.52     54.48 o 
   1   5   4      105.51      104.99      7.93 o 
   2   5   4     5528.32     6284.50     36.23 o 
   3   5   4     1118.28     1197.73     13.91 o 
   4   5   4     1099.86     1259.68     23.39 o 
   5   5   4        0.80       -3.42      9.82 o 
   6   5   4       14.71       21.43      9.88 o 
   7   5   4        0.18        5.59      9.99 o 
   8   5   4      103.67      105.08      8.32 o 
   9   5   4       41.60       35.47      8.02 o 
  -9   6   4       58.03       78.87     13.43 o 
  -8   6   4      299.83      356.41     20.15 o 
  -7   6   4     1237.58     1269.24     36.23 o 
  -6   6   4     1154.70     1077.77     25.10 o 
  -5   6   4     4101.74     3853.51     36.33 o 
  -4   6   4      182.60      225.77      9.11 o 
  -3   6   4      477.83      564.10      9.81 o 
  -2   6   4     1136.34     1412.82     18.80 o 
  -1   6   4      118.94      184.29      4.58 o 
   0   6   4     2569.55     3124.64     58.19 o 
   1   6   4     5197.63     5489.71     38.73 o 
   2   6   4       44.86       69.11      4.93 o 
   3   6   4      825.77     1031.10     21.75 o 
   4   6   4     1603.64     1668.50     27.60 o 
   5   6   4      800.07      699.86     25.86 o 
   6   6   4        1.66        9.62     10.09 o 
   7   6   4      709.71      667.08     20.70 o 
   8   6   4      200.36      206.04      9.37 o 
  -8   7   4      330.18      406.14     19.92 o 
  -7   7   4      130.43      153.62     10.21 o 
  -6   7   4       76.89      101.91      8.16 o 
  -5   7   4      211.36      246.59     14.49 o 
  -4   7   4      762.06      847.94     18.11 o 
  -3   7   4      233.16      208.05     13.07 o 
  -2   7   4      187.10      153.48      5.52 o 
  -1   7   4      928.16      993.01     20.21 o 
   0   7   4      340.96      327.59     13.78 o 
   1   7   4     3989.14     5016.92     37.98 o 
   2   7   4     2818.96     3201.61     26.90 o 
   3   7   4      229.46      130.52      9.10 o 
   4   7   4      460.42      517.50     19.02 o 
   5   7   4      278.91      326.40     17.18 o 
   6   7   4       77.80       92.35     10.40 o 
   7   7   4     1747.27     1782.41     30.70 o 
   8   7   4     1019.34     1121.77     27.43 o 
  -8   8   4       53.38       33.63      7.32 o 
  -7   8   4       90.17      110.44     13.51 o 
  -6   8   4      143.44      129.07     10.49 o 
  -5   8   4     1130.36     1141.33     32.96 o 
  -4   8   4      345.44      389.83     17.78 o 
  -3   8   4     1139.82     1208.97     23.55 o 
  -2   8   4      381.23      488.89     18.91 o 
  -1   8   4     1100.75     1113.64     22.02 o 
   0   8   4      984.52     1356.58     30.37 o 
   1   8   4     3839.05     3884.64     79.04 o 
   2   8   4      679.66      683.72     34.90 o 
   3   8   4     1880.37     2088.75     31.98 o 
   4   8   4      141.95      108.54     19.20 o 
   5   8   4       67.35       42.86      9.64 o 
   6   8   4       20.84       34.78     11.60 o 
   7   8   4       91.38       98.06      8.46 o 
   8   8   4       21.40       11.98      8.55 o 
  -8   9   4      203.89      217.56     10.66 o 
  -7   9   4       56.65       70.65      8.67 o 
  -6   9   4       17.19       21.50     11.49 o 
  -5   9   4      460.58      516.21     14.36 o 
  -4   9   4      248.27      224.37     18.34 o 
  -3   9   4     2292.10     2399.47     35.55 o 
  -2   9   4       90.07       69.44      7.36 o 
  -1   9   4        5.56       25.57      4.51 o 
   0   9   4     1128.18     1285.21     22.32 o 
   1   9   4     1631.31     1919.15     26.35 o 
   2   9   4       14.90       21.74      7.00 o 
   3   9   4      584.44      548.22     16.35 o 
   4   9   4      482.15      452.37     32.51 o 
   5   9   4     2659.98     2568.22    153.24 o 
   6   9   4        3.99        9.55      9.50 o 
   7   9   4      510.68      480.18     13.39 o 
   8   9   4      372.69      423.52     17.44 o 
  -8  10   4       58.80       75.68      9.81 o 
  -7  10   4       31.68       32.24      8.40 o 
  -6  10   4        1.78       11.30     10.69 o 
  -5  10   4     1007.12     1006.45     25.67 o 
  -4  10   4        8.12       15.28      8.11 o 
  -3  10   4      738.07      718.64     20.80 o 
  -2  10   4      899.85     1086.41     31.56 o 
  -1  10   4      607.76      624.32     28.90 o 
   0  10   4     1556.71     1829.20     55.87 o 
   1  10   4     2756.91     2818.52     32.94 o 
   3  10   4      439.77      423.53     21.61 o 
   4  10   4       71.29       48.63     13.81 o 
   5  10   4       55.56       64.63     10.20 o 
   6  10   4      121.62      117.22     13.16 o 
   7  10   4      134.95      133.16      8.05 o 
  -7  11   4      152.87      177.16     14.72 o 
  -6  11   4        4.32        9.22     10.44 o 
  -5  11   4      415.50      386.54     18.09 o 
  -4  11   4      281.57      282.01     13.01 o 
  -3  11   4       52.27       35.81     10.50 o 
  -2  11   4     1154.61     1032.40     38.87 o 
  -1  11   4      905.48      959.31     48.79 o 
   0  11   4      391.36      426.17     24.82 o 
   1  11   4      109.16       87.80      9.14 o 
   2  11   4        6.55       19.16     10.14 o 
   3  11   4      339.38      240.34     19.27 o 
   4  11   4      371.88      341.14     21.53 o 
   5  11   4      634.99      530.15     26.07 o 
   6  11   4      420.84      414.27     22.71 o 
   7  11   4        8.73       14.37      9.65 o 
  -7  12   4      756.31      913.73     22.52 o 
  -6  12   4      698.89      798.06     38.11 o 
  -5  12   4      181.69      201.29     13.93 o 
  -4  12   4      486.56      472.44     20.12 o 
  -3  12   4      678.65      662.03     27.41 o 
  -2  12   4      480.66      476.81     29.87 o 
  -1  12   4      941.39      851.80     22.49 o 
   0  12   4       13.34       17.05      8.67 o 
   1  12   4     2014.42     1576.93     27.88 o 
   2  12   4     1301.61     1197.43     20.98 o 
   3  12   4      687.99      578.11     26.08 o 
   4  12   4       56.03       46.55     12.50 o 
   5  12   4      191.01      135.95     16.60 o 
   6  12   4        1.96        1.21      9.76 o 
   7  12   4       24.67       50.43      9.45 o 
  -6  13   4      431.61      508.72     14.72 o 
  -5  13   4        8.40        3.05      9.69 o 
  -4  13   4      539.44      509.01     18.63 o 
  -3  13   4     1095.01     1088.66     22.83 o 
  -2  13   4      888.58      769.41     22.48 o 
  -1  13   4      607.91      474.29     14.49 o 
   0  13   4        0.86        1.89      8.68 o 
   1  13   4       18.48       12.43      8.82 o 
   2  13   4        0.25       -2.59      7.55 o 
   3  13   4      894.51      854.69     18.29 o 
   4  13   4      105.13       81.24     10.56 o 
   5  13   4      204.96      215.10     12.00 o 
   6  13   4       68.29       90.67     12.17 o 
  -6  14   4      225.00      273.90      9.51 o 
  -5  14   4      261.17      273.37     12.15 o 
  -4  14   4      263.91      274.40     13.42 o 
  -3  14   4      842.57      731.60     34.83 o 
  -2  14   4       55.44       54.18      8.55 o 
  -1  14   4        3.94        5.44      7.44 o 
   0  14   4     1745.21     1433.38     22.53 o 
   1  14   4     1354.35     1214.01     25.78 o 
   2  14   4       66.13       37.66      8.25 o 
   3  14   4      218.53      221.01     10.64 o 
   4  14   4       65.26       45.85      9.12 o 
   5  14   4      260.01      207.29     15.56 o 
   6  14   4        4.55       19.29      9.23 o 
  -5  15   4       47.27       44.68      8.59 o 
  -4  15   4       51.64       58.66     10.23 o 
  -3  15   4        3.72        3.95      8.94 o 
  -2  15   4      766.78      635.04     19.92 o 
  -1  15   4      889.31      715.55     20.70 o 
   0  15   4      128.70       98.82      8.36 o 
   1  15   4       32.71       42.04     12.41 o 
   2  15   4        0.25        0.81      7.24 o 
   3  15   4      433.60      354.32     14.22 o 
   4  15   4       22.92       24.63      7.69 o 
   5  15   4       16.94       11.57      7.46 o 
  -5  16   4       33.79       30.97      8.96 o 
  -4  16   4       10.77        7.16      7.68 o 
  -3  16   4        1.47        2.20      8.17 o 
  -2  16   4        0.88        6.95      7.95 o 
  -1  16   4       76.17       61.21      8.73 o 
   0  16   4        1.55       -7.29      7.29 o 
   1  16   4      562.65      487.17     22.11 o 
   2  16   4       11.47       13.77      7.16 o 
   3  16   4      280.00      283.58     21.76 o 
   4  16   4      588.92      632.66     60.79 o 
  -4  17   4       49.52       50.78      6.48 o 
  -3  17   4        2.83        9.57      7.36 o 
  -2  17   4      432.95      432.46     13.99 o 
  -1  17   4      473.00      406.56     14.12 o 
   0  17   4      229.98      180.89     10.53 o 
   1  17   4      312.21      352.90     19.12 o 
   2  17   4       42.58       46.88      6.70 o 
   3  17   4        9.94        7.50      6.76 o 
  -3  18   4        7.10       11.31      7.26 o 
  -2  18   4       22.69       23.42      6.48 o 
  -1  18   4       40.76       50.85     10.60 o 
   0  18   4        4.86        3.72      6.38 o 
   1  18   4        5.79       11.84      6.40 o 
   2  18   4       92.67       98.88      9.27 o 
   0  19   4       33.61       15.83      7.89 o 
  -9   0   5      353.30      375.13     19.80 o 
  -7   0   5     1146.96      943.07     35.44 o 
  -5   0   5      556.41      607.90     72.37 o 
  -3   0   5      621.88      567.93     18.00 o 
  -1   0   5     7275.12     7689.45     84.61 o 
   1   0   5     2531.99     2895.90     70.82 o 
   3   0   5    12448.70    12654.16     76.01 o 
   5   0   5       13.82       33.28     12.76 o 
   7   0   5      145.06      153.14     13.53 o 
   9   0   5      194.94      239.36     17.43 o 
  -9   1   5      183.79      227.57     11.63 o 
  -8   1   5       15.35        9.98     12.01 o 
  -7   1   5      291.40      242.06     15.25 o 
  -6   1   5      409.82      347.59     14.11 o 
  -5   1   5      167.08      116.79     13.22 o 
  -4   1   5      690.98      741.88     16.64 o 
  -3   1   5     3116.95     3040.26     15.82 o 
  -2   1   5    29799.24    26919.81     88.21 o 
  -1   1   5    18151.87    17968.33    385.66 o 
   0   1   5     1109.28     1113.74     11.75 o 
   1   1   5     1883.22     1990.18     17.53 o 
   2   1   5     4156.29     4262.17     26.40 o 
   3   1   5        1.33       88.17     48.84 o 
   4   1   5     1389.64     1547.14     22.44 o 
   5   1   5      139.74      149.76      9.81 o 
   6   1   5        7.96       11.78      7.29 o 
   7   1   5      279.09      258.77     10.81 o 
   8   1   5        3.82       -2.37      8.20 o 
   9   1   5        1.20       -3.21      9.55 o 
  -9   2   5      191.67      211.63     16.31 o 
  -8   2   5      144.89      168.88     14.15 o 
  -7   2   5     4642.78     3909.12     97.39 o 
  -6   2   5      122.75      116.56     16.33 o 
  -5   2   5       15.99       15.48     11.78 o 
  -4   2   5        1.52        8.81      5.63 o 
  -3   2   5     5013.90     5688.70     24.70 o 
  -2   2   5     5119.20     5182.50     47.90 o 
  -1   2   5     9118.00     8591.91     70.59 o 
   0   2   5     7509.01     7765.85    115.26 o 
   1   2   5    34007.59    26607.13   2177.51 o 
   2   2   5     7110.09     7558.50     29.46 o 
   3   2   5      139.58      138.23      6.57 o 
   4   2   5        1.65        3.14      5.33 o 
   5   2   5     1235.25     1195.26     18.84 o 
   6   2   5      164.57      167.24      8.77 o 
   7   2   5      282.13      258.47     10.21 o 
   8   2   5      252.98      296.31     20.26 o 
   9   2   5       56.94       69.86      9.58 o 
  -9   3   5     1052.41     1240.57     29.35 o 
  -8   3   5       30.14       29.41     15.60 o 
  -7   3   5      655.65      569.67     19.57 o 
  -6   3   5       33.72       21.72      8.38 o 
  -5   3   5      578.87      631.35     30.25 o 
  -4   3   5      346.16      362.82     11.36 o 
  -3   3   5      334.80      277.68     10.40 o 
  -2   3   5     1020.56     1029.39      7.80 o 
  -1   3   5     2591.10     2814.34     37.50 o 
   0   3   5     1764.45     1872.70     54.48 o 
   1   3   5     1163.78     1210.32     17.19 o 
   2   3   5      647.78      604.13      6.94 o 
   3   3   5     2605.33     2619.69     19.64 o 
   4   3   5      189.79      200.99      8.32 o 
   5   3   5        0.17        6.36     11.99 o 
   6   3   5      118.38       96.36      9.47 o 
   7   3   5     1153.78     1015.25     19.84 o 
   8   3   5      122.08      127.30     10.50 o 
   9   3   5       78.17      104.89     12.61 o 
  -9   4   5       53.42       39.20     11.92 o 
  -8   4   5       41.38       59.43     15.94 o 
  -7   4   5     2044.29     1767.37     39.99 o 
  -6   4   5      916.39      798.30     22.07 o 
  -5   4   5     2739.42     2742.62     79.03 o 
  -4   4   5      744.59      836.78     19.11 o 
  -3   4   5      182.93      172.88      7.37 o 
  -2   4   5     1020.54     1319.18     22.70 o 
  -1   4   5     8133.95     8498.16     71.21 o 
   0   4   5      264.14      291.46      5.19 o 
   1   4   5     1815.28     2047.10     16.82 o 
   2   4   5     2359.34     2711.76     32.23 o 
   3   4   5      543.41      749.83      9.18 o 
   4   4   5     1811.72     1899.08     24.00 o 
   5   4   5       47.32       38.57     10.39 o 
   6   4   5      189.27      168.52     10.16 o 
   7   4   5      165.53      167.13     10.57 o 
   8   4   5       14.81       20.44      8.96 o 
   9   4   5       99.82      133.09     11.40 o 
  -9   5   5       23.90       19.30      7.46 o 
  -8   5   5       39.66       62.41     18.31 o 
  -7   5   5        0.07       -5.84      8.46 o 
  -6   5   5      515.43      483.67     12.15 o 
  -5   5   5      707.00      606.27     13.02 o 
  -4   5   5      749.85      711.04     18.09 o 
  -3   5   5     8831.49     9272.90     52.03 o 
  -2   5   5      637.23      691.53     10.20 o 
  -1   5   5    12072.67    12338.59    176.90 o 
   0   5   5        2.63       17.36      2.71 o 
   1   5   5        2.39       24.32      3.47 o 
   2   5   5     3347.26     3734.17     27.11 o 
   3   5   5      172.27      217.89      5.85 o 
   4   5   5      337.41      375.92     25.17 o 
   5   5   5      101.15       77.25      9.95 o 
   6   5   5        1.71        3.61     10.02 o 
   7   5   5       66.00       67.75     10.78 o 
   8   5   5      140.59      141.09      8.68 o 
  -9   6   5       67.94       76.31      6.74 o 
  -8   6   5       69.84       89.01     15.38 o 
  -7   6   5      796.72      811.42     25.94 o 
  -6   6   5      231.46      248.29      9.42 o 
  -5   6   5     2550.00     2290.18     28.67 o 
  -4   6   5      776.30      842.72     22.61 o 
  -3   6   5     3431.47     3834.79     57.83 o 
  -2   6   5       47.34       21.28      3.73 o 
  -1   6   5    10485.67    10822.27     45.99 o 
   0   6   5       81.61       73.36      5.98 o 
   1   6   5     1797.49     2053.20     26.47 o 
   2   6   5      618.16      613.72      9.57 o 
   3   6   5     2415.64     2618.26     43.81 o 
   4   6   5        5.06        7.48      9.19 o 
   5   6   5       12.51        3.95      9.82 o 
   6   6   5       84.92       80.81     10.61 o 
   7   6   5      681.02      690.90     16.97 o 
   8   6   5     1791.89     1861.03     37.91 o 
  -8   7   5      216.99      259.27     17.65 o 
  -7   7   5      206.11      169.68     13.27 o 
  -6   7   5      558.94      555.47     19.87 o 
  -5   7   5      162.80      171.84      9.06 o 
  -4   7   5       42.92       65.56      9.56 o 
  -3   7   5        2.97        9.92      6.06 o 
  -2   7   5     2368.37     2746.61     28.02 o 
  -1   7   5       16.60       35.60      5.46 o 
   0   7   5     1212.17     1219.79     14.12 o 
   1   7   5     1282.21     1329.26     20.50 o 
   2   7   5     1267.47     1647.33     22.02 o 
   3   7   5       38.74       51.54      8.57 o 
   4   7   5        0.30      -23.42     26.24 o 
   5   7   5       32.95       33.79     11.17 o 
   6   7   5        1.60        4.47      8.04 o 
   7   7   5      164.14      182.27     12.82 o 
   8   7   5        2.87        9.66      5.76 o 
  -8   8   5        2.75        0.90      6.85 o 
  -7   8   5       78.10       72.59     10.79 o 
  -6   8   5       49.18       42.13      9.38 o 
  -5   8   5      216.65      190.91     11.58 o 
  -4   8   5      409.67      392.90     12.86 o 
  -3   8   5       40.49       73.17      7.89 o 
  -2   8   5     2030.43     2187.72     27.81 o 
  -1   8   5     1252.27     1468.60     17.98 o 
   0   8   5       34.69       22.58      3.93 o 
   1   8   5     1236.32     1459.05     22.48 o 
   2   8   5      835.42      818.22     19.29 o 
   3   8   5     1494.13     1572.11     28.24 o 
   4   8   5     1512.66     1407.91     39.94 o 
   5   8   5        2.08       -5.01     18.28 o 
   6   8   5      181.27      171.73     12.63 o 
   7   8   5        6.76        6.84      8.91 o 
   8   8   5       10.08       11.37      5.45 o 
  -8   9   5      134.82      148.20      7.76 o 
  -7   9   5       36.63       42.67      7.98 o 
  -6   9   5      778.08      845.98     39.31 o 
  -5   9   5      108.14       96.12     12.44 o 
  -4   9   5     1165.27     1081.91     28.67 o 
  -3   9   5     1494.94     1608.32     30.88 o 
  -2   9   5     1941.34     2093.38    171.69 o 
  -1   9   5      612.12      555.85     15.05 o 
   0   9   5     1165.00     1158.47     35.43 o 
   1   9   5     1219.14     1158.36     21.12 o 
   2   9   5       16.31        6.74      7.49 o 
   3   9   5      207.47      208.14     12.71 o 
   4   9   5     2066.07     1935.15     73.57 o 
   5   9   5     1635.33     1668.92     94.45 o 
   6   9   5     1169.30     1248.48     38.34 o 
   7   9   5      122.32      165.79     10.58 o 
   8   9   5      662.27      791.98     21.27 o 
  -8  10   5        1.52       10.53      9.42 o 
  -7  10   5      269.47      292.84      9.86 o 
  -6  10   5      132.39      147.63      9.29 o 
  -5  10   5      719.85      724.48     18.84 o 
  -4  10   5      610.93      516.29     21.42 o 
  -3  10   5     1263.11     1207.28     19.44 o 
  -2  10   5      819.66      930.25     29.24 o 
  -1  10   5        2.19       -0.51      8.24 o 
   0  10   5      528.84      629.71     16.69 o 
   1  10   5       49.56       50.77      9.41 o 
   2  10   5      168.45      173.73     16.74 o 
   3  10   5     2889.72     2672.65     50.83 o 
   4  10   5      821.77      690.24     28.51 o 
   5  10   5      559.71      516.52     16.91 o 
   6  10   5      875.96      941.09     88.57 o 
   7  10   5       33.33       23.91      7.05 o 
  -7  11   5       42.79       47.42      9.38 o 
  -6  11   5        5.78        7.82      9.77 o 
  -5  11   5       22.38       10.49     10.13 o 
  -4  11   5      167.18      150.55     10.82 o 
  -3  11   5      116.17      104.40     10.32 o 
  -2  11   5        1.36       -2.71     12.64 o 
  -1  11   5       20.86       14.35     11.93 o 
   0  11   5     1033.56      908.60     17.82 o 
   1  11   5      639.65      543.86     17.47 o 
   2  11   5      336.97      320.44     14.52 o 
   3  11   5      780.48      698.44     28.40 o 
   4  11   5      477.77      438.00     23.58 o 
   5  11   5        8.97       13.40     11.11 o 
   6  11   5      132.10      153.51     16.41 o 
   7  11   5      514.63      613.95     22.39 o 
  -7  12   5       50.14       34.05      9.84 o 
  -6  12   5       11.14        6.95      9.79 o 
  -5  12   5      288.29      286.43     27.82 o 
  -4  12   5      318.94      261.31     11.73 o 
  -3  12   5      666.46      612.38     29.62 o 
  -2  12   5     1993.99     1649.88     65.71 o 
  -1  12   5     1002.41      830.67     43.55 o 
   0  12   5      825.95      665.71     16.09 o 
   1  12   5      229.90      207.45     14.44 o 
   2  12   5      782.44      609.20     19.98 o 
   3  12   5     1905.62     1810.20     86.73 o 
   4  12   5      640.73      575.07     27.41 o 
   5  12   5        5.85       22.18     10.24 o 
   6  12   5      536.83      571.39     23.94 o 
   7  12   5       12.52        6.82      8.54 o 
  -6  13   5      112.29      114.22      9.36 o 
  -5  13   5        0.09       -0.98     17.72 o 
  -4  13   5       54.46       64.42     14.82 o 
  -3  13   5      340.17      343.16     47.73 o 
  -2  13   5      144.15      112.44     13.10 o 
  -1  13   5     2268.79     1860.49     29.51 o 
   0  13   5      655.74      499.60     23.03 o 
   1  13   5      445.32      336.51     12.64 o 
   2  13   5      500.14      391.70     13.18 o 
   3  13   5        0.74       11.16      9.54 o 
   4  13   5      279.99      269.42     13.65 o 
   5  13   5      105.49      119.47      9.92 o 
   6  13   5      254.53      252.63     16.02 o 
  -6  14   5      293.70      294.06     10.47 o 
  -5  14   5       36.30       45.82      9.87 o 
  -4  14   5      623.09      580.44     31.07 o 
  -3  14   5      222.67      250.91     33.72 o 
  -2  14   5       10.46       15.74      7.87 o 
  -1  14   5       47.41       44.12      7.81 o 
   0  14   5      210.46      186.02     12.34 o 
   1  14   5        3.98        4.31      7.71 o 
   2  14   5      405.18      357.06     12.39 o 
   3  14   5       66.98       52.43      8.71 o 
   4  14   5      589.74      546.56     16.73 o 
   5  14   5       88.97       99.01     10.18 o 
   6  14   5      696.44      876.12     22.38 o 
  -5  15   5        1.00       -4.54      7.93 o 
  -4  15   5       19.38       12.01      9.25 o 
  -3  15   5       15.20       10.27      8.84 o 
  -2  15   5      169.36      145.78      9.83 o 
  -1  15   5      860.43      765.82     18.82 o 
   0  15   5     2101.36     1790.06     30.52 o 
   1  15   5        4.75        7.97      7.83 o 
   2  15   5      151.48      148.66     10.63 o 
   3  15   5      267.06      274.06     12.77 o 
   4  15   5      182.67      173.69     19.61 o 
   5  15   5       36.79       10.58      7.96 o 
  -5  16   5       30.74       25.14      8.74 o 
  -4  16   5        1.14       -0.59      6.79 o 
  -3  16   5      397.73      381.45     15.00 o 
  -2  16   5       46.80       29.62      8.99 o 
  -1  16   5      606.89      510.91     17.41 o 
   0  16   5        1.39        5.96      7.22 o 
   1  16   5       13.11       15.18      6.75 o 
   2  16   5       11.13       22.47      9.78 o 
   3  16   5      448.75      446.26     46.76 o 
   4  16   5       25.67       37.43      9.03 o 
  -4  17   5      305.46      341.88      9.75 o 
  -3  17   5       56.84       80.43      8.52 o 
  -2  17   5       80.63       79.02      8.25 o 
  -1  17   5       71.62       68.63      9.76 o 
   0  17   5       94.93      109.00      7.32 o 
   1  17   5      114.22      113.09      7.24 o 
   2  17   5       99.67      106.37     11.50 o 
   3  17   5        0.28       17.30      6.93 o 
  -3  18   5      102.93      100.70      8.16 o 
  -2  18   5       65.80       70.09     11.45 o 
  -1  18   5      178.57      215.65      9.22 o 
   0  18   5      139.32      134.65      8.15 o 
   1  18   5      294.94      290.25      9.73 o 
   2  18   5      166.43      174.41     11.06 o 
  -8   0   6      212.91      220.28     20.70 o 
  -6   0   6     1918.93     1615.93     27.88 o 
  -4   0   6     2051.92     1834.76     36.84 o 
  -2   0   6     1233.19     1495.77     15.15 o 
   0   0   6     1609.92     1582.31     11.88 o 
   2   0   6     4696.82     4631.67     40.02 o 
   4   0   6     1995.51     1721.03     33.27 o 
   6   0   6     5044.78     4498.85     47.98 o 
   8   0   6      869.14      941.40     30.25 o 
  -9   1   6       60.33       66.27      9.85 o 
  -8   1   6      100.80      105.17     12.85 o 
  -7   1   6      194.24      159.46     19.81 o 
  -6   1   6     1007.97      865.34     24.25 o 
  -5   1   6       16.46       13.18      9.28 o 
  -4   1   6     1600.71     1654.38     24.43 o 
  -3   1   6     7057.95     7756.55     43.60 o 
  -2   1   6      642.78      583.89     10.63 o 
  -1   1   6    15247.36    14700.11     81.67 o 
   0   1   6    10692.32     9957.24     45.03 o 
   1   1   6     3341.17     3569.90     23.31 o 
   2   1   6      441.02      362.05     11.06 o 
   3   1   6       26.49       11.25      5.32 o 
   4   1   6      317.85      339.14     16.10 o 
   5   1   6      976.58     1128.58     22.23 o 
   6   1   6       84.90       62.77      7.18 o 
   7   1   6       15.67       17.22      6.90 o 
   8   1   6     1254.43     1291.04     53.92 o 
   9   1   6        2.70        9.47     18.19 o 
  -9   2   6      820.55      871.63     25.80 o 
  -8   2   6      149.46      144.60     13.29 o 
  -7   2   6      445.21      452.94     55.00 o 
  -6   2   6     1026.54      916.78     46.80 o 
  -5   2   6     1224.89     1342.48     67.96 o 
  -4   2   6     2364.22     2377.47     89.77 o 
  -3   2   6      419.80      447.25     11.80 o 
  -2   2   6      933.20      842.07     19.22 o 
  -1   2   6     8136.89     8493.89    221.04 o 
   0   2   6      295.07      382.63     16.91 o 
   1   2   6     2858.96     3110.49     11.24 o 
   2   2   6    25050.42    23784.84    336.02 o 
   3   2   6        6.25       19.10      5.79 o 
   4   2   6      844.71      784.27     16.81 o 
   5   2   6       58.00       59.03     12.45 o 
   6   2   6     1484.81     1331.13     18.83 o 
   7   2   6      464.16      464.01     12.67 o 
   8   2   6      308.46      322.93     20.21 o 
   9   2   6       14.20        9.03     11.26 o 
  -9   3   6        0.04       35.72     14.15 o 
  -8   3   6        7.53       -7.89     14.80 o 
  -7   3   6       18.45        7.21     16.95 o 
  -6   3   6       45.46       41.29      7.76 o 
  -5   3   6      428.37      470.91     17.48 o 
  -4   3   6        6.65       21.20      7.73 o 
  -3   3   6     3567.49     3885.94    159.66 o 
  -2   3   6     1875.63     2001.41     60.93 o 
  -1   3   6     1854.72     1874.85     22.31 o 
   0   3   6     2715.44     2720.52     20.36 o 
   1   3   6      133.75      162.73      5.94 o 
   2   3   6       40.63       63.92      2.88 o 
   3   3   6     1422.28     1619.49     30.73 o 
   4   3   6       51.93       70.70      7.06 o 
   5   3   6        8.88       11.21      9.94 o 
   6   3   6      308.45      276.95     13.28 o 
   7   3   6      279.30      266.42     10.49 o 
   8   3   6     1104.10     1223.57     34.92 o 
   9   3   6      401.48      523.47     18.99 o 
  -9   4   6      133.72      164.38     13.68 o 
  -8   4   6       87.58       65.33     16.04 o 
  -7   4   6      262.07      263.58     16.00 o 
  -6   4   6      168.77      134.04      8.20 o 
  -5   4   6      226.48      246.66     14.68 o 
  -4   4   6     4126.12     4135.45    100.31 o 
  -3   4   6      862.50      878.64     19.07 o 
  -2   4   6     2880.35     2819.09     23.35 o 
  -1   4   6     4762.90     4944.42     72.95 o 
   0   4   6     1252.29     1405.95      8.28 o 
   1   4   6        0.30        3.81      1.92 o 
   2   4   6     7195.19     8018.78    119.70 o 
   3   4   6     1189.62     1209.31     15.96 o 
   4   4   6     2349.49     2307.71     31.59 o 
   5   4   6      127.03      132.40      8.41 o 
   6   4   6      881.06      749.03     20.14 o 
   7   4   6      836.41      820.26     18.71 o 
   8   4   6      253.93      282.98     12.20 o 
   9   4   6      160.14      209.81     11.87 o 
  -9   5   6       53.44       53.90      6.91 o 
  -8   5   6      791.25      796.10     27.93 o 
  -7   5   6       14.64       30.78     11.16 o 
  -6   5   6      314.55      268.02      9.98 o 
  -5   5   6      225.16      183.45      8.60 o 
  -4   5   6      308.66      279.69     15.07 o 
  -3   5   6     1729.90     1766.84     23.45 o 
  -2   5   6      283.27      208.17      5.42 o 
  -1   5   6      934.11      880.32      7.60 o 
   0   5   6     2366.37     2484.23     15.18 o 
   1   5   6     5022.71     5789.05     36.89 o 
   2   5   6     5603.60     6314.94     46.45 o 
   3   5   6        1.13        6.65      6.76 o 
   4   5   6      867.06      958.95     22.07 o 
   5   5   6       11.43       16.96      8.99 o 
   6   5   6      113.14      122.80     11.80 o 
   7   5   6        4.56        4.88      7.50 o 
   8   5   6      639.10      624.69     16.37 o 
  -9   6   6      178.42      163.10      8.09 o 
  -8   6   6       52.63       55.29     13.91 o 
  -7   6   6     1135.13     1179.96     43.89 o 
  -6   6   6     1217.77     1174.46     20.84 o 
  -5   6   6      128.75      121.73      9.44 o 
  -4   6   6      749.07      779.65     18.50 o 
  -3   6   6       73.47      112.41      5.95 o 
  -2   6   6     4604.98     5079.18     28.59 o 
  -1   6   6     5618.93     6483.57     72.87 o 
   0   6   6      377.95      442.93      9.50 o 
   1   6   6     3156.05     3805.19     42.80 o 
   2   6   6     5554.97     6153.93     39.91 o 
   3   6   6     1184.45     1281.61     30.36 o 
   4   6   6      227.46      346.71     15.18 o 
   5   6   6      200.33      159.40     11.41 o 
   6   6   6      813.33      725.29     23.24 o 
   7   6   6      419.32      406.59     15.24 o 
   8   6   6      292.07      311.06      9.89 o 
  -8   7   6      476.59      524.82     20.91 o 
  -7   7   6      112.13      112.52     12.13 o 
  -6   7   6       22.26       23.52      8.04 o 
  -5   7   6     1407.64     1334.54     21.09 o 
  -4   7   6       29.65       36.58      9.49 o 
  -3   7   6       70.53      102.25     15.01 o 
  -2   7   6      431.99      496.42     18.46 o 
  -1   7   6      855.86     1071.43     14.77 o 
   0   7   6     1003.26     1084.44     40.84 o 
   1   7   6      187.52      182.15      9.43 o 
   2   7   6       39.31       16.41      6.08 o 
   3   7   6       34.61       37.20      7.19 o 
   4   7   6       75.96       66.74     11.21 o 
   5   7   6     1747.93     1548.55     29.04 o 
   6   7   6      827.59      826.10     23.25 o 
   7   7   6      660.72      662.59     54.85 o 
   8   7   6      140.99      167.43      7.47 o 
  -8   8   6       15.50       10.52      6.53 o 
  -7   8   6       85.40       78.37     11.40 o 
  -6   8   6       97.98      102.09      9.53 o 
  -5   8   6     1101.95     1046.82     45.96 o 
  -4   8   6      738.55      686.15     28.01 o 
  -3   8   6      684.95      608.61     14.92 o 
  -2   8   6      601.57      614.81     16.06 o 
  -1   8   6      704.39      733.23     13.57 o 
   0   8   6       54.94       88.14      8.56 o 
   1   8   6     4381.38     4571.84     49.23 o 
   2   8   6      816.11      710.57     18.79 o 
   3   8   6      476.94      477.09     14.47 o 
   4   8   6      606.90      576.62     17.58 o 
   5   8   6      145.57      143.79     11.65 o 
   6   8   6      154.74      124.34     17.48 o 
   7   8   6        5.06        4.16      6.85 o 
   8   8   6      226.88      226.56      9.44 o 
  -8   9   6        0.42        7.49      5.97 o 
  -7   9   6      242.69      267.72     10.78 o 
  -6   9   6      435.13      479.43     21.32 o 
  -5   9   6       31.27       23.82      8.54 o 
  -4   9   6      186.26      170.01     11.42 o 
  -3   9   6       82.71       75.27     10.69 o 
  -2   9   6       98.69       99.76     10.35 o 
  -1   9   6      648.33      807.33     18.41 o 
   0   9   6      309.66      270.87     11.72 o 
   1   9   6     1307.27     1339.62     63.26 o 
   2   9   6     1061.24     1063.01     21.81 o 
   3   9   6      656.21      647.07     27.19 o 
   4   9   6       17.53       17.60      9.99 o 
   5   9   6      386.17      337.72     21.03 o 
   6   9   6      850.68      872.12     21.38 o 
   7   9   6        8.38        7.05      8.16 o 
  -8  10   6      240.74      282.72     13.29 o 
  -7  10   6      389.09      430.24     11.13 o 
  -6  10   6       71.09       68.19      8.09 o 
  -5  10   6      348.01      369.95     12.75 o 
  -4  10   6     1321.86     1303.25     26.09 o 
  -3  10   6      539.21      553.72     28.50 o 
  -2  10   6       27.22       17.16     14.48 o 
  -1  10   6       86.93       55.06     14.74 o 
   0  10   6       19.28        5.91      8.63 o 
   1  10   6      281.60      290.98     26.59 o 
   2  10   6      167.08      163.53     14.93 o 
   3  10   6        8.74       13.47     14.31 o 
   4  10   6      970.94      866.12     62.72 o 
   5  10   6       21.51       38.14     10.27 o 
   6  10   6      474.59      515.30     22.31 o 
   7  10   6        7.78       22.15      6.78 o 
  -7  11   6       33.13       30.02      8.71 o 
  -6  11   6       14.03       16.92      9.73 o 
  -5  11   6      150.09      124.30     10.60 o 
  -4  11   6       32.98       43.95      9.93 o 
  -3  11   6      307.35      255.25     24.94 o 
  -2  11   6        3.51        9.04     13.65 o 
  -1  11   6        0.91       -5.18     12.69 o 
   0  11   6      592.43      541.49     14.58 o 
   1  11   6      784.14      720.76     20.48 o 
   2  11   6     1102.90     1076.69     84.46 o 
   3  11   6     1419.87     1279.65     37.34 o 
   4  11   6        0.90       -4.50     12.50 o 
   5  11   6       34.38       25.60     13.28 o 
   6  11   6       38.54       34.63     11.85 o 
   7  11   6       48.48       76.06     11.15 o 
  -7  12   6      116.06      133.60     10.52 o 
  -6  12   6        1.42       13.44      9.62 o 
  -5  12   6        8.28       10.31      9.42 o 
  -4  12   6      185.83      190.20     11.35 o 
  -3  12   6      635.21      525.45     53.51 o 
  -2  12   6        2.70       15.81     12.12 o 
  -1  12   6       40.63       45.01     11.79 o 
   0  12   6      454.60      428.45     17.50 o 
   1  12   6       18.03       31.01      8.40 o 
   2  12   6        4.72        2.29     16.75 o 
   3  12   6       31.96       12.96     10.85 o 
   4  12   6        1.86       -1.43     10.34 o 
   5  12   6      236.55      271.65     20.69 o 
   6  12   6        0.60        0.04     11.34 o 
   7  12   6        0.97       -5.70      9.70 o 
  -6  13   6       55.71       61.07     13.36 o 
  -5  13   6        1.48       13.90     10.67 o 
  -4  13   6     1550.93     1600.82     74.92 o 
  -3  13   6      892.62      843.13     67.73 o 
  -2  13   6     1004.45      892.57     33.99 o 
  -1  13   6       43.28       31.91      8.04 o 
   0  13   6      898.58      770.71     17.42 o 
   1  13   6      366.27      330.01     18.80 o 
   2  13   6      363.50      349.62     15.94 o 
   3  13   6      695.14      646.50     19.27 o 
   4  13   6       83.06       97.35     13.66 o 
   5  13   6      166.42      127.94     14.01 o 
   6  13   6      357.19      435.25     19.35 o 
  -6  14   6      364.11      400.09     16.18 o 
  -5  14   6      181.51      157.55     19.19 o 
  -4  14   6      693.56      668.70     34.31 o 
  -3  14   6      335.47      296.37     22.80 o 
  -2  14   6        0.57        1.90      8.03 o 
  -1  14   6      181.79      141.01      9.61 o 
   0  14   6      190.45      149.67     10.94 o 
   1  14   6     1358.92     1113.01     32.64 o 
   2  14   6       40.41       49.39     10.77 o 
   3  14   6        1.96       12.68      9.43 o 
   4  14   6        4.72        5.47     11.37 o 
   5  14   6      214.34      265.22     16.39 o 
   6  14   6       50.41       60.28      9.92 o 
  -5  15   6       55.78       63.54      8.27 o 
  -4  15   6       91.64      115.40     10.93 o 
  -3  15   6      468.44      419.65     19.80 o 
  -2  15   6       22.91       27.55      8.31 o 
  -1  15   6      132.50      109.15      8.76 o 
   0  15   6      198.44      169.28      9.23 o 
   1  15   6       89.43       82.44      7.73 o 
   2  15   6        3.46        4.74      8.53 o 
   3  15   6      234.41      220.51     11.94 o 
   4  15   6        0.33        2.65      7.47 o 
   5  15   6       50.51       29.25      9.40 o 
  -5  16   6      235.83      264.37     12.59 o 
  -4  16   6       19.56       17.18      6.92 o 
  -3  16   6       71.15       70.96      9.90 o 
  -2  16   6       29.06       43.62      7.72 o 
  -1  16   6        5.52       11.63      7.22 o 
   0  16   6        0.32       -5.27      8.68 o 
   1  16   6      194.94      202.85     12.97 o 
   2  16   6      115.46      132.65      9.52 o 
   3  16   6        8.60        8.23      9.46 o 
   4  16   6       51.89       55.67      7.62 o 
  -4  17   6      243.21      284.69      9.81 o 
  -3  17   6      439.01      490.09     13.32 o 
  -2  17   6      151.44      130.02      9.37 o 
  -1  17   6      453.57      390.76     28.65 o 
   0  17   6      137.59      106.68     10.70 o 
   1  17   6      262.45      262.91     12.50 o 
   2  17   6       79.46       52.73      7.31 o 
   3  17   6      172.71      184.18      9.97 o 
  -2  18   6       35.39       43.03      6.73 o 
  -1  18   6        3.56       -4.13      6.95 o 
   0  18   6        4.88       15.87      7.03 o 
   1  18   6      291.40      330.99     15.59 o 
   2  18   6       28.64       26.15      8.99 o 
  -9   0   7      859.70      889.09     25.55 o 
  -7   0   7     1020.19      919.19     35.18 o 
  -5   0   7       27.43       22.76     10.63 o 
  -3   0   7    12269.06    13218.33     80.59 o 
  -1   0   7     2294.51     2477.59     22.53 o 
   1   0   7    51645.39    39363.33    406.99 o 
   3   0   7      153.45      117.90     10.08 o 
   5   0   7     1864.12     1708.01    131.19 o 
   7   0   7     1847.86     1731.37     31.46 o 
   9   0   7       79.60       93.52     13.34 o 
  -9   1   7        2.82        2.86      9.04 o 
  -8   1   7      102.24      107.40     17.46 o 
  -7   1   7      231.54      175.41     31.48 o 
  -6   1   7      180.71      172.41      9.61 o 
  -5   1   7      561.28      666.60     56.91 o 
  -4   1   7     5161.98     5412.96     43.50 o 
  -3   1   7     6496.49     6621.26     40.85 o 
  -2   1   7     4022.57     4095.98     34.15 o 
  -1   1   7     1715.12     1796.63     14.45 o 
   0   1   7      332.33      322.84      4.93 o 
   1   1   7     1026.16     1212.42     20.36 o 
   2   1   7      176.89      196.53      8.40 o 
   3   1   7     2579.81     2339.48     39.69 o 
   4   1   7       38.61       37.59      6.48 o 
   5   1   7      491.95      390.90     17.46 o 
   6   1   7      436.49      418.04     12.44 o 
   7   1   7        1.01        7.89      7.19 o 
   8   1   7       51.60       58.27      8.05 o 
   9   1   7      102.29      108.99     10.41 o 
  -9   2   7      319.16      332.57     17.54 o 
  -8   2   7      115.56      132.26     27.55 o 
  -7   2   7       79.32      101.27     13.00 o 
  -6   2   7      761.65      627.50     18.44 o 
  -5   2   7      257.70      282.58     32.25 o 
  -4   2   7        1.21       -2.72     11.34 o 
  -3   2   7      285.27      318.84     15.17 o 
  -2   2   7     1834.43     1934.39     30.62 o 
  -1   2   7     1628.27     1600.36     12.47 o 
   0   2   7       53.36       64.36      3.46 o 
   1   2   7        3.00       22.07      4.22 o 
   2   2   7       22.22       16.06      3.80 o 
   3   2   7     1159.53     1415.63     18.82 o 
   4   2   7      635.64      713.89     19.81 o 
   5   2   7     3092.62     2686.25     39.59 o 
   6   2   7      103.59       83.57      8.36 o 
   7   2   7     2327.48     2261.21     30.60 o 
   8   2   7       34.91       35.14     10.23 o 
   9   2   7      122.08      166.86     13.98 o 
  -9   3   7      117.72      103.29     13.75 o 
  -8   3   7      186.57      200.71     18.99 o 
  -7   3   7      106.90      103.76     11.13 o 
  -6   3   7     1089.84      973.52     34.57 o 
  -5   3   7      180.34      231.18     15.74 o 
  -4   3   7     1871.96     1957.40    109.60 o 
  -3   3   7      287.61      304.86     16.31 o 
  -2   3   7     4507.07     4656.17     46.11 o 
  -1   3   7      385.14      354.50      7.83 o 
   0   3   7      110.76      148.14      4.82 o 
   1   3   7      402.35      471.41     19.34 o 
   2   3   7      385.03      436.71      6.40 o 
   3   3   7     2328.70     2623.56     35.63 o 
   4   3   7       46.11       75.84      7.27 o 
   5   3   7     1048.22      852.40     16.85 o 
   6   3   7      189.13      178.64     14.60 o 
   7   3   7      725.12      633.90     16.60 o 
   8   3   7      558.20      547.89     24.59 o 
   9   3   7       34.85       28.22     10.74 o 
  -9   4   7       96.74       81.22     12.13 o 
  -8   4   7      115.92      111.22     16.02 o 
  -7   4   7      134.48      132.44      9.59 o 
  -6   4   7     2136.88     1932.60     33.93 o 
  -5   4   7     1236.25     1301.34    129.95 o 
  -4   4   7       78.52       71.58      9.86 o 
  -3   4   7       22.98       32.59      7.59 o 
  -2   4   7     1428.44     1504.85     21.51 o 
  -1   4   7        4.99       28.10      2.56 o 
   0   4   7     3374.01     3759.56     16.77 o 
   1   4   7       38.20       32.41      2.47 o 
   2   4   7        5.62        7.34      3.36 o 
   3   4   7     1212.24     1442.23     21.04 o 
   4   4   7     1860.32     1934.84     43.43 o 
   5   4   7     1966.17     1773.41     32.58 o 
   6   4   7      195.60      168.17     17.28 o 
   7   4   7        3.96       -7.10      7.10 o 
   8   4   7      296.16      316.94     20.45 o 
  -9   5   7       36.67       35.07      9.69 o 
  -8   5   7        2.38       26.46     16.33 o 
  -7   5   7       23.15       17.96      9.34 o 
  -6   5   7     1988.80     1779.33     38.42 o 
  -5   5   7      123.96      120.72     10.13 o 
  -4   5   7     2089.52     2479.40     31.94 o 
  -3   5   7      347.45      384.65     17.94 o 
  -2   5   7       23.28        6.96      3.28 o 
  -1   5   7      824.64      997.27      7.86 o 
   0   5   7     1792.64     1951.07     13.76 o 
   1   5   7     3419.95     4364.31     34.17 o 
   2   5   7     3345.74     3940.95     35.82 o 
   3   5   7     2484.83     2673.20     33.14 o 
   4   5   7      405.40      567.38     17.70 o 
   5   5   7      352.73      338.47     14.35 o 
   6   5   7       90.75      115.65     12.11 o 
   7   5   7       54.39       53.03      8.45 o 
   8   5   7       14.35       12.82      8.11 o 
  -9   6   7      142.84      170.19      7.92 o 
  -8   6   7      326.75      308.79     18.75 o 
  -7   6   7     1336.31     1378.90     29.45 o 
  -6   6   7     3765.02     3526.44     45.36 o 
  -5   6   7     1183.86     1125.27     40.84 o 
  -4   6   7      593.17      500.59     21.91 o 
  -3   6   7       20.32       32.94      5.56 o 
  -2   6   7      295.60      344.50      8.75 o 
  -1   6   7      463.61      412.88      9.17 o 
   0   6   7     4478.23     4652.28     44.26 o 
   1   6   7     1059.88     1303.65     23.71 o 
   2   6   7     5767.04     6498.46     73.09 o 
   3   6   7      432.53      486.59     13.59 o 
   4   6   7      231.14      249.59     20.43 o 
   5   6   7      867.79      784.10     23.87 o 
   6   6   7      515.51      522.18     14.47 o 
   7   6   7      114.41       95.59      7.91 o 
   8   6   7        0.58        1.55      5.99 o 
  -8   7   7      401.30      415.65     18.73 o 
  -7   7   7        0.71        0.85     10.75 o 
  -6   7   7      110.55       96.97      8.99 o 
  -5   7   7        0.65        1.40      7.08 o 
  -4   7   7     1245.87     1219.81     23.41 o 
  -3   7   7      149.16      190.68     10.98 o 
  -2   7   7      270.95      265.54     12.43 o 
  -1   7   7      476.90      469.48     10.38 o 
   0   7   7     6689.79     7474.03     47.88 o 
   1   7   7       57.79       80.84      6.26 o 
   2   7   7        4.17        2.58      6.30 o 
   3   7   7      424.61      455.75     13.98 o 
   4   7   7     1175.16     1166.50     83.06 o 
   5   7   7       60.02       53.20      7.65 o 
   6   7   7       54.67       55.65      7.30 o 
   7   7   7      342.51      372.31     15.61 o 
   8   7   7      309.05      359.90     12.41 o 
  -8   8   7      345.58      362.24     11.57 o 
  -7   8   7      602.27      587.15     30.99 o 
  -6   8   7     2885.62     2741.19     68.90 o 
  -5   8   7     1490.03     1448.87     24.44 o 
  -4   8   7      276.97      275.72     11.31 o 
  -3   8   7       70.35       78.27      8.94 o 
  -2   8   7      308.31      348.57     13.23 o 
  -1   8   7     6368.44     7108.41     48.70 o 
   0   8   7     1100.64     1200.52     39.66 o 
   1   8   7      274.67      267.19     19.22 o 
   2   8   7      612.31      653.42     13.89 o 
   3   8   7      103.77      131.71     11.72 o 
   4   8   7      124.36      111.88     10.37 o 
   5   8   7      426.51      384.07     21.32 o 
   6   8   7       37.55       27.96      6.89 o 
   7   8   7       20.18       24.79      7.19 o 
   8   8   7      399.13      438.11     20.65 o 
  -8   9   7      504.00      599.43     11.66 o 
  -7   9   7       39.56       46.89      7.50 o 
  -6   9   7     1079.16     1148.91     39.60 o 
  -5   9   7      294.67      270.78     16.93 o 
  -4   9   7      539.36      491.19     24.43 o 
  -3   9   7       95.16       75.99      9.18 o 
  -2   9   7       60.45       39.16      8.65 o 
  -1   9   7      641.69      743.11     28.73 o 
   0   9   7       13.08       33.04      8.43 o 
   1   9   7     1204.64     1273.70     23.06 o 
   2   9   7     1815.44     2037.81     57.95 o 
   3   9   7       45.00       57.31     11.27 o 
   4   9   7      278.75      228.50     12.80 o 
   5   9   7        1.51        8.83     10.84 o 
   6   9   7      310.64      326.79     16.12 o 
   7   9   7      263.65      278.89     11.77 o 
  -8  10   7        2.04        9.12      8.11 o 
  -7  10   7       69.02       93.06      7.75 o 
  -6  10   7       26.03       36.54      7.23 o 
  -5  10   7     1640.58     1551.75     23.57 o 
  -4  10   7       44.68       63.77      8.86 o 
  -3  10   7       95.85       87.92      9.77 o 
  -2  10   7      394.68      444.48     21.95 o 
  -1  10   7       87.76      108.43     23.99 o 
   0  10   7      338.60      323.90     20.39 o 
   1  10   7      337.41      388.63     14.77 o 
   2  10   7     1410.92     1292.47     50.49 o 
   3  10   7       78.51       81.07     16.09 o 
   4  10   7     1257.94     1200.73     38.59 o 
   5  10   7      386.98      378.15     15.22 o 
   6  10   7      154.69      159.24     15.92 o 
   7  10   7       25.71       26.26     11.72 o 
  -7  11   7      106.89      130.73     15.15 o 
  -6  11   7      179.08      177.68     13.08 o 
  -5  11   7        0.54        2.77      9.90 o 
  -4  11   7      946.60      903.81     22.63 o 
  -3  11   7        4.83        8.12     13.05 o 
  -2  11   7      136.58      134.55     28.37 o 
  -1  11   7      301.76      280.06     21.92 o 
   0  11   7     2265.10     1936.67     30.35 o 
   1  11   7      123.56      104.96     11.18 o 
   2  11   7     2960.57     3062.10    268.34 o 
   3  11   7      332.79      293.35     27.11 o 
   4  11   7     1492.28     1421.62    124.01 o 
   5  11   7       19.30       15.16      8.95 o 
   6  11   7      191.99      226.12     10.32 o 
   7  11   7        3.57       10.46      9.84 o 
  -7  12   7       19.12       19.97     10.27 o 
  -6  12   7       23.20       34.47      8.76 o 
  -5  12   7      658.88      702.33     17.12 o 
  -4  12   7      242.54      239.26     16.61 o 
  -3  12   7      943.97      858.88     31.69 o 
  -2  12   7     2230.74     1776.90     80.70 o 
  -1  12   7       50.73       57.28     12.50 o 
   0  12   7     1468.24     1355.52     22.49 o 
   1  12   7      793.03      670.15     16.61 o 
   2  12   7      527.79      482.09     40.47 o 
   3  12   7        7.36        8.46      9.55 o 
   4  12   7      819.73      847.70     65.76 o 
   5  12   7       33.27       26.40     13.30 o 
   6  12   7       14.07        7.42     11.35 o 
  -6  13   7       35.44       38.22     10.87 o 
  -5  13   7      299.10      324.59     25.05 o 
  -4  13   7       48.00       46.70     13.91 o 
  -3  13   7     1861.89     1785.63     36.03 o 
  -2  13   7      527.03      416.27     18.37 o 
  -1  13   7     2194.57     1824.92     31.13 o 
   0  13   7       26.41       23.93      8.59 o 
   1  13   7     1454.61     1193.05     24.78 o 
   2  13   7      315.37      284.80     25.60 o 
   3  13   7       33.44       15.28      9.95 o 
   4  13   7      245.51      239.83     14.10 o 
   5  13   7       46.65       78.94     13.56 o 
   6  13   7       27.49       40.35     10.75 o 
  -6  14   7      154.47      167.26      9.23 o 
  -5  14   7      952.93     1049.53     35.59 o 
  -4  14   7      260.37      305.90     15.87 o 
  -3  14   7       46.95       44.78     12.41 o 
  -2  14   7       54.10       50.33      8.32 o 
  -1  14   7      252.94      170.23     10.00 o 
   0  14   7     1543.17     1262.93     21.44 o 
   1  14   7      871.40      762.09     16.95 o 
   2  14   7     1114.18     1044.03     69.09 o 
   3  14   7        3.86        8.33      8.81 o 
   4  14   7       23.89       17.97      9.00 o 
   5  14   7       62.22       54.23     10.69 o 
   6  14   7      118.32      130.98     11.09 o 
  -5  15   7      288.33      362.86     17.80 o 
  -4  15   7      244.46      219.30     13.45 o 
  -3  15   7       55.52       50.81      8.18 o 
  -2  15   7     1252.04     1156.33     20.57 o 
  -1  15   7      161.31      170.27      9.78 o 
   0  15   7      885.56      740.51     25.41 o 
   1  15   7      894.22      828.47     18.70 o 
   2  15   7        0.75        3.55      8.94 o 
   3  15   7       23.75       22.08      7.99 o 
   4  15   7        9.54       19.73      8.32 o 
   5  15   7       33.70       41.62     10.03 o 
  -5  16   7      464.83      496.99     15.70 o 
  -4  16   7      256.67      274.80     11.84 o 
  -3  16   7      200.61      224.49     11.99 o 
  -2  16   7       64.48       63.96      8.06 o 
  -1  16   7      430.22      373.83     19.10 o 
   0  16   7       63.21       56.36      7.27 o 
   1  16   7      291.43      292.32     10.00 o 
   2  16   7      427.35      410.54     17.77 o 
   3  16   7        1.08       -4.72      7.09 o 
   4  16   7        4.78        6.46      7.92 o 
  -4  17   7       14.20       11.98      6.35 o 
  -3  17   7      669.42      715.60     15.93 o 
  -2  17   7      366.28      384.69     12.81 o 
  -1  17   7      587.66      561.60     27.03 o 
   0  17   7      343.69      320.98     15.63 o 
   1  17   7      208.61      180.26     10.30 o 
   2  17   7        8.10        0.81      7.54 o 
   3  17   7       36.13       64.38     16.18 o 
  -2  18   7      376.80      396.40     10.44 o 
  -1  18   7      196.59      219.31      8.90 o 
   0  18   7      172.48      148.88     13.32 o 
   1  18   7       39.29       32.19      6.61 o 
  -8   0   8      150.25      140.40     19.67 o 
  -6   0   8       18.17       16.16     16.70 o 
  -4   0   8      345.86      231.17     16.53 o 
  -2   0   8     8616.21     8828.46    115.33 o 
   0   0   8     1598.41     1487.78     13.20 o 
   2   0   8     1249.48     1158.03     15.49 o 
   4   0   8     1758.51     1930.26     35.53 o 
   6   0   8     7824.72     6808.18    296.82 o 
   8   0   8      376.63      327.76     14.33 o 
  -9   1   8      211.81      190.19     17.28 o 
  -8   1   8     1348.05     1396.12     27.27 o 
  -7   1   8      270.11      254.92     15.31 o 
  -6   1   8      289.17      286.42     12.29 o 
  -5   1   8     1684.67     1940.83    191.93 o 
  -4   1   8      518.00      460.85     18.54 o 
  -3   1   8    10767.65    11282.24     95.11 o 
  -2   1   8        7.88       33.26      2.51 o 
  -1   1   8     5621.89     5825.10     92.29 o 
   0   1   8     1042.03     1076.13     39.00 o 
   1   1   8     1952.57     2087.26     33.08 o 
   2   1   8     1135.28     1309.73     14.60 o 
   3   1   8      468.83      587.62     13.37 o 
   4   1   8     1744.71     1747.03     40.39 o 
   5   1   8       96.96       82.96      8.54 o 
   6   1   8     1084.07      970.99     16.96 o 
   7   1   8      130.50      111.43      8.83 o 
   8   1   8      369.43      417.38     13.34 o 
   9   1   8        3.34       11.37     10.78 o 
  -9   2   8        0.62       10.41     11.12 o 
  -8   2   8        2.63        6.40     11.17 o 
  -7   2   8        0.35      -11.38     19.19 o 
  -6   2   8      980.09      838.47     24.17 o 
  -5   2   8     1009.85     1230.53    142.81 o 
  -4   2   8     3316.26     3068.81     49.19 o 
  -3   2   8      265.84      352.76      8.10 o 
  -2   2   8     1594.11     1593.87     18.64 o 
  -1   2   8     4515.76     4798.66     27.18 o 
   0   2   8      124.41      164.12      4.74 o 
   1   2   8      181.47      217.35      7.81 o 
   2   2   8     3259.70     3324.87     32.32 o 
   3   2   8      747.47      933.19     15.79 o 
   4   2   8     3035.24     3375.41     44.49 o 
   5   2   8       95.89       97.95      8.99 o 
   6   2   8      292.12      266.91     10.41 o 
   7   2   8        2.23       -1.28      6.82 o 
   8   2   8     1032.15     1057.45     22.50 o 
   9   2   8      235.11      262.51     14.85 o 
  -9   3   8        2.45        2.99      9.87 o 
  -8   3   8      332.62      312.53     20.79 o 
  -7   3   8      186.34      150.46     11.27 o 
  -6   3   8       19.84       27.88      9.62 o 
  -5   3   8      224.27      243.09     17.17 o 
  -4   3   8      271.08      253.02     12.67 o 
  -3   3   8     4091.22     4462.58    224.63 o 
  -2   3   8      204.54      185.80      7.69 o 
  -1   3   8     1008.21     1109.39      9.46 o 
   0   3   8     2052.88     2186.06     18.32 o 
   1   3   8     1112.60     1289.24     14.42 o 
   2   3   8       53.56       52.36      3.75 o 
   3   3   8      374.26      277.87      8.21 o 
   4   3   8      362.36      337.00     13.04 o 
   5   3   8       42.36       40.57      7.80 o 
   6   3   8       51.49       39.72      8.48 o 
   7   3   8        0.17        3.07      7.98 o 
   8   3   8       72.54       94.67     13.73 o 
   9   3   8       71.59       74.69     11.12 o 
  -9   4   8       77.74       95.88     11.80 o 
  -8   4   8       88.22       86.98     16.30 o 
  -7   4   8       11.06       12.04      9.24 o 
  -6   4   8      514.96      413.04     14.84 o 
  -5   4   8       21.24       13.14      8.24 o 
  -4   4   8     1539.96     1563.48     63.76 o 
  -3   4   8     1138.62     1314.12     77.40 o 
  -2   4   8      109.01      153.92      5.81 o 
  -1   4   8      130.15      173.91      3.14 o 
   0   4   8     1909.03     2170.69     15.65 o 
   1   4   8      842.67      746.65     30.10 o 
   2   4   8     1317.09     1674.52     16.90 o 
   3   4   8     2127.19     2423.15     92.64 o 
   4   4   8      127.56       92.93     12.07 o 
   5   4   8      198.08      153.91      9.33 o 
   6   4   8       77.68       65.23      8.12 o 
   7   4   8       10.25        5.70      6.77 o 
   8   4   8       19.10       12.26     13.03 o 
  -9   5   8        4.54        9.15      8.44 o 
  -8   5   8     1105.50     1103.81     31.54 o 
  -7   5   8      806.83      764.61     18.63 o 
  -6   5   8     3800.88     3347.13     32.56 o 
  -5   5   8      193.41      173.14      7.63 o 
  -4   5   8     1325.22     1418.22     48.67 o 
  -3   5   8     4322.76     4052.62     92.66 o 
  -2   5   8     9818.29    10050.45     62.87 o 
  -1   5   8      188.76      204.40      6.67 o 
   0   5   8     3526.22     4063.31     38.30 o 
   1   5   8     2718.52     3014.89     29.15 o 
   2   5   8       28.99       69.67      7.77 o 
   3   5   8      124.92      231.88     20.90 o 
   4   5   8       11.06       10.70     12.12 o 
   5   5   8      206.26      178.82     12.34 o 
   6   5   8        4.33        3.06      7.10 o 
   7   5   8       25.51       23.00      7.52 o 
   8   5   8       28.99       24.82     12.47 o 
  -9   6   8       56.30       59.96      5.95 o 
  -8   6   8      211.65      196.84     15.71 o 
  -7   6   8      151.02      143.51     14.29 o 
  -6   6   8     3814.02     3440.80     33.51 o 
  -5   6   8      164.16      137.03      8.82 o 
  -4   6   8     1639.13     1486.28     25.58 o 
  -3   6   8      257.63      282.02     11.83 o 
  -2   6   8     1115.21     1231.95     33.70 o 
  -1   6   8     4855.62     4780.82     42.35 o 
   0   6   8      786.74      949.11     13.57 o 
   1   6   8        4.31        7.49      5.06 o 
   2   6   8       59.89       93.02     12.90 o 
   3   6   8        4.02        0.52      7.78 o 
   4   6   8     1594.52     1388.88     36.46 o 
   5   6   8      654.84      558.73     14.46 o 
   6   6   8      713.46      728.57     19.67 o 
   7   6   8     1812.58     1991.54     28.55 o 
   8   6   8       67.92       66.86      7.37 o 
  -8   7   8      123.61      153.11     13.71 o 
  -7   7   8      823.22      820.16     22.49 o 
  -6   7   8      251.62      229.06     11.33 o 
  -5   7   8     1293.92     1062.53     23.90 o 
  -4   7   8      100.65       78.19      8.48 o 
  -3   7   8      921.47      849.04     23.06 o 
  -2   7   8      264.24      277.48     11.67 o 
  -1   7   8      176.53      232.15      8.53 o 
   0   7   8     2951.49     2995.28     69.98 o 
   1   7   8      913.74     1105.24     20.61 o 
   2   7   8       21.36       24.58      5.96 o 
   3   7   8     1781.58     1998.33     29.91 o 
   4   7   8       88.65       82.11      9.64 o 
   5   7   8      826.72      775.37     19.20 o 
   6   7   8       18.01       32.45      7.69 o 
   7   7   8       40.67       45.67      6.77 o 
   8   7   8      139.08      141.75     10.21 o 
  -8   8   8        1.25        6.00      6.65 o 
  -7   8   8      759.14      729.79     20.57 o 
  -6   8   8      208.63      200.46     10.70 o 
  -5   8   8       21.80       27.46      8.53 o 
  -4   8   8      398.45      360.45     16.11 o 
  -3   8   8      781.24      797.25     30.94 o 
  -2   8   8      514.46      493.80     15.28 o 
  -1   8   8     1209.13     1118.81     18.59 o 
   0   8   8       31.99       44.48      7.60 o 
   1   8   8      421.90      494.21     33.39 o 
   2   8   8       51.17       54.96      7.28 o 
   3   8   8      311.89      315.87     20.50 o 
   4   8   8      143.44      109.60     10.54 o 
   5   8   8      343.71      272.55     14.01 o 
   6   8   8       31.86       28.42      7.66 o 
   7   8   8      319.95      315.33     10.19 o 
   8   8   8        0.67       -7.44      7.66 o 
  -8   9   8       24.25       23.56      7.06 o 
  -7   9   8       23.23       29.90      9.41 o 
  -6   9   8       85.10       71.84      9.49 o 
  -5   9   8     1056.98      886.44     25.35 o 
  -4   9   8      362.46      311.12     13.21 o 
  -3   9   8       33.79       19.59      9.63 o 
  -2   9   8      300.09      324.83     13.46 o 
  -1   9   8      453.21      519.55     15.46 o 
   0   9   8       10.29        1.00     15.54 o 
   1   9   8        6.23       18.63      6.78 o 
   2   9   8     2558.03     2899.37     35.62 o 
   3   9   8     2539.77     2385.97     49.94 o 
   4   9   8      121.99       99.18     10.12 o 
   5   9   8        4.64       10.26      9.84 o 
   6   9   8       81.35       85.78      9.94 o 
   7   9   8      121.06      126.88     13.35 o 
  -7  10   8        3.38        7.79      6.74 o 
  -6  10   8       37.52       31.40      7.09 o 
  -5  10   8      223.87      208.47     13.14 o 
  -4  10   8      742.47      683.18     16.02 o 
  -3  10   8      751.95      662.94     34.17 o 
  -2  10   8      185.09      148.10     10.70 o 
  -1  10   8      526.78      412.36     26.43 o 
   0  10   8      522.70      525.73     27.32 o 
   1  10   8      144.40      196.19     17.71 o 
   2  10   8        0.21        3.11     10.47 o 
   3  10   8       25.08       29.05     13.98 o 
   4  10   8      961.55      967.82     33.00 o 
   5  10   8     1106.82     1001.76     22.29 o 
   6  10   8        3.56        4.22      8.37 o 
   7  10   8      964.73     1146.28     20.11 o 
  -7  11   8       27.50       35.43      8.15 o 
  -6  11   8      216.47      201.58     15.23 o 
  -5  11   8      504.92      518.17     18.45 o 
  -4  11   8      135.54      133.34     13.09 o 
  -3  11   8      853.47      750.47     82.81 o 
  -2  11   8      295.14      280.52     24.16 o 
  -1  11   8      136.05      103.54     19.18 o 
   0  11   8       12.72       23.65     10.10 o 
   1  11   8      776.77      718.33     28.95 o 
   2  11   8      681.70      651.37     36.16 o 
   3  11   8     1066.61     1073.22     64.39 o 
   4  11   8      304.88      271.76     20.65 o 
   5  11   8      575.89      641.70     22.67 o 
   6  11   8        8.72       10.14      7.17 o 
   7  11   8      161.04      192.38     13.90 o 
  -7  12   8      131.13      166.60     13.13 o 
  -6  12   8       10.52        7.44      9.42 o 
  -5  12   8      243.78      278.53     14.41 o 
  -4  12   8        1.34        5.83     14.47 o 
  -3  12   8      361.12      373.92     36.10 o 
  -2  12   8     1593.14     1443.83     64.58 o 
  -1  12   8     1550.26     1247.69    103.21 o 
   0  12   8        0.82       -4.87      8.23 o 
   1  12   8      121.03       93.01     24.44 o 
   2  12   8      181.96      169.52     15.92 o 
   3  12   8      186.08      155.40     11.62 o 
   4  12   8       30.15       30.82     12.49 o 
   5  12   8      210.73      149.93     16.42 o 
   6  12   8      106.32      141.34     14.61 o 
  -6  13   8       37.17       29.27     14.82 o 
  -5  13   8      294.40      332.27     16.12 o 
  -4  13   8      205.65      171.28     15.45 o 
  -3  13   8      398.35      349.95     18.83 o 
  -2  13   8      110.12       82.28     12.63 o 
  -1  13   8       99.43       86.76      9.30 o 
   0  13   8      938.30      714.83     26.45 o 
   1  13   8        5.21       -7.09      9.71 o 
   2  13   8      738.29      630.56     20.53 o 
   3  13   8     1351.69     1221.22     85.71 o 
   4  13   8      394.76      385.65     23.07 o 
   5  13   8       28.23       31.42     11.61 o 
   6  13   8       25.23       34.01     10.19 o 
  -6  14   8      256.99      286.73     15.73 o 
  -5  14   8       70.38       73.06     15.44 o 
  -4  14   8        0.81        3.37     13.47 o 
  -3  14   8      360.99      356.90     21.11 o 
  -2  14   8       11.02        6.62      7.47 o 
  -1  14   8       72.10       51.85      8.16 o 
   0  14   8      428.99      356.00     12.88 o 
   1  14   8      189.84      171.18     12.87 o 
   2  14   8       82.65       74.06     17.15 o 
   3  14   8      624.74      649.84     19.07 o 
   4  14   8        1.30        0.92     11.02 o 
   5  14   8     1194.70     1267.19     30.48 o 
  -5  15   8      132.95      147.61     10.66 o 
  -4  15   8      100.70      123.50      9.27 o 
  -3  15   8       64.49       69.29      8.31 o 
  -2  15   8       47.71       32.72      7.65 o 
  -1  15   8     1062.34      892.27     18.01 o 
   0  15   8      183.24      162.62      9.43 o 
   1  15   8     1419.26     1315.17     26.80 o 
   2  15   8      177.18      186.41     11.66 o 
   3  15   8      162.16      155.60     12.32 o 
   4  15   8      280.60      323.25     17.35 o 
   5  15   8       86.85       98.16     10.94 o 
  -4  16   8       48.19       42.05      9.68 o 
  -3  16   8       79.92       81.63      8.07 o 
  -2  16   8      351.82      329.81     16.03 o 
  -1  16   8      189.91      194.08      9.19 o 
   0  16   8      117.82      107.38      7.83 o 
   1  16   8       17.41       23.06      8.46 o 
   2  16   8       87.33       97.99     15.38 o 
   3  16   8        0.26        0.18      7.99 o 
   4  16   8       25.85       38.22      8.47 o 
  -4  17   8      164.20      154.38     10.83 o 
  -3  17   8       32.50       33.44      7.56 o 
  -2  17   8        2.45        1.33      6.62 o 
  -1  17   8       85.34       85.35      6.74 o 
   0  17   8        9.51       13.00      6.60 o 
   1  17   8        8.43       11.11      7.59 o 
   2  17   8      139.22      135.29      8.47 o 
   3  17   8        2.44        6.23      8.86 o 
  -2  18   8      163.01      200.34     13.15 o 
  -1  18   8       65.31       67.45     10.27 o 
   0  18   8       15.63       13.23      7.68 o 
   1  18   8       13.69       12.90      6.60 o 
  -9   0   9      132.42      197.39     15.20 o 
  -7   0   9      250.91      217.29     19.72 o 
  -5   0   9       25.17       24.90     15.62 o 
  -3   0   9    13751.14    13471.43     83.18 o 
  -1   0   9    18411.64    16727.83    745.15 o 
   1   0   9    10044.96    10654.52     73.44 o 
   3   0   9      250.82      398.99     16.08 o 
   5   0   9     2634.13     2221.88     32.03 o 
   7   0   9      737.06      681.81     21.21 o 
  -9   1   9       20.72       17.56     11.08 o 
  -8   1   9       88.16       64.29     11.50 o 
  -7   1   9      369.08      367.12     16.81 o 
  -6   1   9        1.27        2.40      8.35 o 
  -5   1   9     4870.44     5156.26    454.28 o 
  -4   1   9     6070.32     6128.08     46.42 o 
  -3   1   9     3151.73     3242.45     50.54 o 
  -2   1   9     5635.32     5890.78    105.05 o 
  -1   1   9     3629.75     3853.83     21.76 o 
   0   1   9     1490.50     1513.28     31.50 o 
   1   1   9     2789.43     2627.31     45.48 o 
   2   1   9     5927.25     6538.85     51.94 o 
   3   1   9     6315.00     6207.79    107.75 o 
   4   1   9     1215.16     1395.71     21.79 o 
   5   1   9      165.17      149.43      8.54 o 
   6   1   9       20.18       19.41      8.06 o 
   7   1   9      900.29      838.56     15.90 o 
   8   1   9      249.83      251.28      9.03 o 
  -9   2   9      386.19      428.69     18.45 o 
  -8   2   9       87.99       95.92     12.36 o 
  -7   2   9       33.40       18.99     11.79 o 
  -6   2   9      274.39      276.26     12.24 o 
  -5   2   9      581.87      696.07    109.10 o 
  -4   2   9     1268.41     1221.55     32.35 o 
  -3   2   9       92.61       53.56      5.88 o 
  -2   2   9      276.08      305.84      7.71 o 
  -1   2   9     3502.98     3353.27     23.73 o 
   0   2   9      818.96      735.77     13.88 o 
   1   2   9      549.19      803.46     14.05 o 
   2   2   9       52.96       55.13      4.52 o 
   3   2   9     7674.62     8249.81    170.79 o 
   4   2   9      815.57      946.72     21.71 o 
   5   2   9      532.66      475.26     11.74 o 
   6   2   9       28.82       27.58      7.33 o 
   7   2   9       63.48       81.58      7.74 o 
   8   2   9      401.08      417.47     15.43 o 
  -9   3   9      296.99      367.73     15.82 o 
  -8   3   9       55.10       52.79     13.65 o 
  -7   3   9     2255.82     1867.49    106.87 o 
  -6   3   9       23.93       14.78      9.77 o 
  -5   3   9      336.46      325.66     14.56 o 
  -4   3   9      191.67      272.18     13.78 o 
  -3   3   9     1391.54     1746.74     64.99 o 
  -2   3   9     1141.34     1222.85     72.57 o 
  -1   3   9     4695.92     4845.41     28.85 o 
   0   3   9      433.13      498.95      6.49 o 
   1   3   9     9582.62    10071.73    111.15 o 
   2   3   9     1834.91     2427.95     17.67 o 
   3   3   9      429.90      614.97     17.84 o 
   4   3   9       33.80       30.65      9.44 o 
   5   3   9     1373.08     1146.53     24.09 o 
   6   3   9      281.50      226.69     11.46 o 
   7   3   9       35.66       31.58      8.10 o 
   8   3   9       23.60       17.74      8.80 o 
  -9   4   9      226.92      283.16     14.32 o 
  -8   4   9       78.03       80.00     15.55 o 
  -7   4   9        0.65        4.14      8.63 o 
  -6   4   9       43.91       34.98      8.63 o 
  -5   4   9      842.20      793.77     17.10 o 
  -4   4   9       80.46       62.98      9.66 o 
  -3   4   9     6279.14     6229.33    307.84 o 
  -2   4   9     2842.49     3425.06     46.87 o 
  -1   4   9     1253.09     1127.96     13.66 o 
   0   4   9      272.54      264.07      5.55 o 
   1   4   9     1595.06     1931.04     37.41 o 
   2   4   9      514.10      635.38     11.53 o 
   3   4   9      503.90      500.64     15.94 o 
   4   4   9       52.29       73.03      9.29 o 
   5   4   9       29.68       23.08      8.49 o 
   6   4   9      349.02      299.66     10.37 o 
   7   4   9      368.09      403.12     16.80 o 
   8   4   9       28.37       26.89     12.10 o 
  -9   5   9       19.75       21.89      7.05 o 
  -8   5   9      527.22      551.78     24.12 o 
  -7   5   9       46.08       37.00      9.24 o 
  -6   5   9      670.51      578.85     15.33 o 
  -5   5   9      338.76      278.86     11.16 o 
  -4   5   9        7.94       12.52      7.77 o 
  -3   5   9      330.93      330.84     12.32 o 
  -2   5   9     1476.69     1844.90     18.90 o 
  -1   5   9      236.53      337.15      7.54 o 
   0   5   9     1713.64     1908.81     11.02 o 
   1   5   9     7140.07     7754.90     77.36 o 
   2   5   9     2297.71     2504.19     41.45 o 
   3   5   9        5.96       29.80      8.56 o 
   4   5   9        0.29        7.51     13.50 o 
   5   5   9      489.35      387.39     16.44 o 
   6   5   9      210.66      206.03     10.86 o 
   7   5   9      121.81      117.03      9.16 o 
   8   5   9      805.98      901.06     26.71 o 
  -8   6   9      965.92      955.06     26.46 o 
  -7   6   9      101.57      125.05     14.07 o 
  -6   6   9     1938.98     1762.59     24.41 o 
  -5   6   9      479.31      472.79     12.48 o 
  -4   6   9     2452.93     2397.39     57.15 o 
  -3   6   9     3938.65     3786.31     79.94 o 
  -2   6   9      126.75      123.98      8.84 o 
  -1   6   9      695.45      762.55     20.52 o 
   0   6   9     4673.66     5266.72     40.02 o 
   1   6   9      292.87      325.74      9.21 o 
   2   6   9      217.93      287.61     13.49 o 
   3   6   9      180.25      184.96     12.28 o 
   4   6   9        1.84       -6.69     12.12 o 
   5   6   9     1645.11     1564.89     26.52 o 
   6   6   9      505.07      460.50     16.30 o 
   7   6   9     1152.31     1234.41     22.22 o 
   8   6   9      192.49      198.47      9.88 o 
  -8   7   9        6.59        7.76      9.24 o 
  -7   7   9      523.36      499.72     18.57 o 
  -6   7   9       85.06       63.73      8.79 o 
  -5   7   9      814.33      798.33     17.34 o 
  -4   7   9      735.98      664.23     22.32 o 
  -3   7   9     1917.52     1894.02     27.92 o 
  -2   7   9       49.92       58.97      8.15 o 
  -1   7   9        3.34       11.38      5.10 o 
   0   7   9      534.70      565.80     16.04 o 
   1   7   9     5981.49     6967.68     43.16 o 
   2   7   9     3466.68     4175.79     68.03 o 
   3   7   9     2793.96     3298.36     48.32 o 
   4   7   9       42.74       42.96     11.29 o 
   5   7   9      602.75      538.51     14.04 o 
   6   7   9      122.37      106.83      8.42 o 
   7   7   9      287.90      297.75      9.80 o 
   8   7   9       36.22       43.90      6.37 o 
  -8   8   9       29.63       32.97      5.87 o 
  -7   8   9       26.98       27.34     10.13 o 
  -6   8   9      141.61      119.18      9.64 o 
  -5   8   9     1266.13     1220.65     30.00 o 
  -4   8   9     1147.10     1126.02     25.61 o 
  -3   8   9      348.54      334.39     14.96 o 
  -2   8   9       16.26        5.90      7.68 o 
  -1   8   9     1402.99     1467.53     31.30 o 
   0   8   9      630.38      707.67     17.18 o 
   1   8   9      964.76     1008.39     20.22 o 
   2   8   9      858.17     1118.81     19.92 o 
   3   8   9        2.34        5.85     10.91 o 
   4   8   9        0.66        0.65     10.85 o 
   5   8   9       94.14       87.32     10.90 o 
   6   8   9      701.64      715.72     25.71 o 
   7   8   9       62.43       68.26      6.79 o 
   8   8   9       54.14       70.08      7.23 o 
  -8   9   9        5.35       14.89      5.80 o 
  -7   9   9      228.47      239.09      9.95 o 
  -6   9   9      460.83      441.86     15.83 o 
  -5   9   9       15.19       22.16      7.75 o 
  -4   9   9      203.24      159.09     14.37 o 
  -3   9   9        9.92        3.62      9.41 o 
  -2   9   9     1858.45     2128.86    123.42 o 
  -1   9   9        1.78       -0.08      9.18 o 
   0   9   9        0.35       14.04      9.88 o 
   1   9   9      942.81     1055.86     31.70 o 
   2   9   9      983.17      999.59     32.48 o 
   3   9   9      191.65      168.64     11.54 o 
   4   9   9      216.30      202.90     24.46 o 
   5   9   9       71.59       87.22     10.52 o 
   6   9   9      540.97      587.43     17.83 o 
   7   9   9        0.95        0.34      7.16 o 
  -7  10   9      332.70      358.27     10.06 o 
  -6  10   9       43.58       57.41      8.30 o 
  -5  10   9      966.65      947.07     23.67 o 
  -4  10   9      147.67      119.39     11.27 o 
  -3  10   9      824.27      769.04     32.01 o 
  -2  10   9       20.30       15.34      9.92 o 
  -1  10   9       59.98       39.53     12.22 o 
   0  10   9       10.72        6.92     15.08 o 
   1  10   9     2647.61     2605.30     62.61 o 
   2  10   9       44.81       70.58     11.99 o 
   3  10   9      287.24      319.48     39.24 o 
   4  10   9      123.32      137.85     17.44 o 
   5  10   9       71.73       82.79     10.02 o 
   6  10   9        1.20       -7.29      7.29 o 
   7  10   9      177.57      248.09      9.07 o 
  -7  11   9       73.12       82.17      9.26 o 
  -6  11   9      255.95      248.96     12.85 o 
  -5  11   9      683.24      708.52     26.40 o 
  -4  11   9     1528.51     1503.52     30.96 o 
  -3  11   9      146.39      100.89     20.73 o 
  -2  11   9        0.83       16.33     11.99 o 
  -1  11   9       42.66       38.45     12.55 o 
   0  11   9      427.93      347.17     12.88 o 
   1  11   9       24.38       12.82     12.00 o 
   2  11   9      265.09      238.93     14.72 o 
   3  11   9     1147.56     1123.82     37.56 o 
   4  11   9        0.13        1.46      9.59 o 
   5  11   9        0.32        5.58      8.52 o 
   6  11   9       30.46       36.30      7.67 o 
   7  11   9       66.27       60.81     10.20 o 
  -7  12   9        1.11       -0.45     12.93 o 
  -6  12   9      143.84      151.24     20.10 o 
  -5  12   9      267.85      245.86     16.86 o 
  -4  12   9     1093.15      934.25     42.70 o 
  -3  12   9       96.64       49.41     12.37 o 
  -2  12   9      501.18      493.64     29.16 o 
  -1  12   9      158.19      132.20     13.28 o 
   0  12   9       69.44       53.46      9.18 o 
   1  12   9       28.48       17.29     10.48 o 
   2  12   9      955.33      824.76     47.34 o 
   3  12   9      193.69      178.23     12.45 o 
   4  12   9      219.49      167.53     17.66 o 
   5  12   9       89.42       97.32     14.73 o 
   6  12   9       29.91       39.18     10.48 o 
  -6  13   9       21.34        2.75     15.23 o 
  -5  13   9      372.48      384.36     25.23 o 
  -4  13   9       37.51       33.85     12.81 o 
  -3  13   9     1095.32     1062.07     29.00 o 
  -2  13   9        0.65       -2.28     12.86 o 
  -1  13   9      800.98      652.38     16.85 o 
   0  13   9       55.56       34.40      9.02 o 
   1  13   9       90.14       85.14     12.15 o 
   2  13   9       25.93       21.68     11.09 o 
   3  13   9      562.28      455.37     25.11 o 
   4  13   9      578.07      558.30     26.15 o 
   5  13   9      162.28      151.97     15.04 o 
   6  13   9       60.75       73.94     10.16 o 
  -6  14   9      233.14      240.28     24.30 o 
  -5  14   9      358.47      375.25     25.61 o 
  -4  14   9       10.44       13.07     12.11 o 
  -3  14   9       16.15       14.33     11.67 o 
  -2  14   9      216.48      175.08     10.84 o 
  -1  14   9       97.56       90.22      9.02 o 
   0  14   9        8.54       15.94      8.11 o 
   1  14   9      376.58      316.62     16.08 o 
   2  14   9       47.49       45.73      9.93 o 
   3  14   9      743.16      663.29     44.59 o 
   4  14   9      860.06      793.83     27.35 o 
   5  14   9       43.02       40.35      9.81 o 
  -5  15   9        0.19        0.81      7.30 o 
  -4  15   9      307.88      323.60     10.97 o 
  -3  15   9      224.29      215.83     11.29 o 
  -2  15   9        3.56        3.17      7.78 o 
  -1  15   9        0.55        3.25      8.13 o 
   0  15   9      163.26      139.75     11.60 o 
   1  15   9      154.57      128.61     11.64 o 
   2  15   9      136.68      141.63     11.33 o 
   3  15   9       73.10       64.90      9.16 o 
   4  15   9       28.10       26.43      8.63 o 
   5  15   9        0.16        0.35      8.91 o 
  -4  16   9      568.88      616.28     15.71 o 
  -3  16   9       88.57      113.72      8.14 o 
  -2  16   9      210.74      220.91      9.69 o 
  -1  16   9       89.73       98.01      7.89 o 
   0  16   9        9.80       13.34      6.80 o 
   1  16   9       52.89       42.70      8.00 o 
   2  16   9       35.92       29.04     17.59 o 
   3  16   9       95.22       86.59      8.70 o 
   4  16   9       46.33       79.37      9.56 o 
  -3  17   9       24.68       23.03      7.68 o 
  -2  17   9        1.68        8.49      7.17 o 
  -1  17   9      254.31      225.17     11.31 o 
   0  17   9       94.65       79.19     10.53 o 
   1  17   9       30.70       29.80      7.20 o 
   2  17   9        1.35        0.16      7.00 o 
   3  17   9        0.18        2.29      9.17 o 
  -2  18   9       78.68       91.71     11.14 o 
  -1  18   9       52.86       49.96      9.26 o 
   0  18   9        1.22       -2.57      7.28 o 
   1  18   9       38.16       54.49      9.93 o 
  -8   0  10      475.32      483.48     24.19 o 
  -6   0  10     3030.20     2575.27     49.86 o 
  -4   0  10      897.19      812.92     25.71 o 
  -2   0  10     9617.64     9520.85     59.51 o 
   0   0  10     1058.14     1064.37     46.28 o 
   2   0  10     2412.03     2384.45     23.13 o 
   4   0  10     3123.61     3327.16     46.26 o 
   6   0  10     2160.05     1957.95     69.64 o 
   8   0  10       54.60       42.88      8.36 o 
  -9   1  10      218.81      235.05     14.05 o 
  -8   1  10      135.34      135.69     16.77 o 
  -7   1  10        0.51       -3.19     11.57 o 
  -6   1  10      864.31      751.48     35.34 o 
  -5   1  10     1305.50     1334.76     36.71 o 
  -4   1  10      461.93      549.39     15.33 o 
  -3   1  10     1906.29     2253.69     28.99 o 
  -2   1  10     1014.08     1057.18     51.97 o 
  -1   1  10      202.98      233.57      5.73 o 
   0   1  10     6588.73     6647.53     90.69 o 
   1   1  10     7019.28     8017.35     92.92 o 
   2   1  10     1586.32     1892.26     16.59 o 
   3   1  10      882.74      973.96     35.48 o 
   4   1  10     2686.27     2742.73     60.27 o 
   5   1  10       15.73       11.61      6.60 o 
   6   1  10     3246.69     2907.02     34.71 o 
   7   1  10      327.25      329.31     12.86 o 
   8   1  10      269.80      291.71      9.00 o 
  -9   2  10       58.42       56.48      9.88 o 
  -8   2  10       15.46       14.06     10.09 o 
  -7   2  10        0.83        0.53     11.22 o 
  -6   2  10       17.74       14.49      8.45 o 
  -5   2  10      670.85      625.91     31.58 o 
  -4   2  10      122.75      114.54     13.58 o 
  -3   2  10     2435.68     2709.95     25.33 o 
  -2   2  10     1607.03     1944.30     33.13 o 
  -1   2  10     2685.75     2666.85     24.54 o 
   0   2  10      364.86      452.18      9.39 o 
   1   2  10       21.99        9.88      5.54 o 
   2   2  10     1066.96     1000.09     12.02 o 
   3   2  10      383.83      538.87     12.55 o 
   4   2  10      963.99      967.13     21.95 o 
   5   2  10      557.97      527.75     14.48 o 
   6   2  10     1517.20     1421.85     31.45 o 
   7   2  10        5.30       10.01      6.66 o 
   8   2  10      330.81      381.58     29.55 o 
  -9   3  10        2.39       -1.10      9.60 o 
  -8   3  10        1.23       -1.27     12.26 o 
  -7   3  10      600.18      507.39     16.80 o 
  -6   3  10      206.39      163.93     13.36 o 
  -5   3  10       34.22       22.37     14.55 o 
  -4   3  10     1946.64     2254.79    177.82 o 
  -3   3  10     1342.99     1446.37     90.26 o 
  -2   3  10      209.00      293.78      9.86 o 
  -1   3  10      301.76      304.76      6.55 o 
   0   3  10       79.39       83.68      4.52 o 
   1   3  10      395.04      560.44      9.07 o 
   2   3  10     2884.54     3511.62     35.74 o 
   3   3  10     5644.68     6361.59     80.22 o 
   4   3  10      700.51      731.16     73.80 o 
   5   3  10      332.14      285.65     11.81 o 
   6   3  10      200.58      154.75     10.65 o 
   7   3  10        6.25        2.35      8.27 o 
   8   3  10       79.02       63.22      9.04 o 
  -9   4  10      236.20      211.06     11.73 o 
  -8   4  10      643.69      565.88     23.69 o 
  -7   4  10      107.30       93.64      8.82 o 
  -6   4  10      137.85      100.07     12.63 o 
  -5   4  10     1256.67     1110.44     24.05 o 
  -4   4  10      103.67      108.34     10.89 o 
  -3   4  10     4143.46     4902.27     74.80 o 
  -2   4  10        0.35        5.41      5.94 o 
  -1   4  10      586.13      603.43      7.31 o 
   0   4  10        4.65        5.56      3.15 o 
   1   4  10      105.62      106.60     15.74 o 
   2   4  10      643.62      889.14     14.60 o 
   3   4  10      728.64      749.87     38.93 o 
   4   4  10       59.79       46.04     12.07 o 
   5   4  10      221.75      177.69     10.48 o 
   6   4  10      274.44      239.99     11.61 o 
   7   4  10       83.19       63.77      8.47 o 
   8   4  10       37.60       43.96     12.06 o 
  -9   5  10      323.79      364.50     13.06 o 
  -8   5  10       90.82       85.82     14.50 o 
  -7   5  10     2120.57     1865.19     27.55 o 
  -6   5  10     1012.99      933.36     18.70 o 
  -5   5  10        7.74        8.35      8.69 o 
  -4   5  10      524.93      462.58     20.80 o 
  -3   5  10      319.21      349.35     12.66 o 
  -2   5  10     1801.21     1944.90     28.12 o 
  -1   5  10      379.20      444.72     11.02 o 
   0   5  10      491.32      508.01      6.29 o 
   1   5  10      286.20      263.58      9.34 o 
   2   5  10     1964.35     2245.48     51.85 o 
   3   5  10      228.92      231.70     18.95 o 
   4   5  10     1048.61      876.02     29.86 o 
   5   5  10       91.15       61.05      8.55 o 
   6   5  10      159.02      112.57      8.96 o 
   7   5  10      136.22      131.91     13.10 o 
   8   5  10      108.18      122.03     13.12 o 
  -8   6  10      260.19      250.28     16.05 o 
  -7   6  10        0.33        2.89      8.33 o 
  -6   6  10       20.94       31.57      8.29 o 
  -5   6  10     1662.25     1477.59     25.18 o 
  -4   6  10      284.87      239.58     17.48 o 
  -3   6  10      433.16      337.35     17.33 o 
  -2   6  10      532.33      605.11     28.08 o 
  -1   6  10       70.65       52.28      6.10 o 
   0   6  10     2523.18     2512.54     45.87 o 
   1   6  10       72.21       64.41      6.12 o 
   2   6  10       75.70       79.55      8.58 o 
   3   6  10     1015.25     1117.23     23.85 o 
   4   6  10        0.26       -0.74      8.78 o 
   5   6  10     1393.05     1348.91     42.70 o 
   6   6  10        4.87       11.22      7.70 o 
   7   6  10      238.76      259.26      9.96 o 
   8   6  10       51.50       52.04      6.59 o 
  -8   7  10      240.21      262.28     14.32 o 
  -7   7  10      679.70      672.58     30.73 o 
  -6   7  10        4.31        7.90      8.01 o 
  -5   7  10     1886.21     1637.35     33.14 o 
  -4   7  10     1652.27     1583.04     50.92 o 
  -3   7  10      403.14      466.77     21.58 o 
  -2   7  10        8.63       12.64      8.03 o 
  -1   7  10       12.31        4.80      5.86 o 
   0   7  10       33.04       54.10      7.65 o 
   1   7  10     2274.05     2438.13     30.09 o 
   2   7  10      342.66      398.49     12.00 o 
   3   7  10      285.75      401.95     23.06 o 
   4   7  10      159.05      174.19      8.81 o 
   5   7  10        6.76        9.06      7.43 o 
   6   7  10      191.23      184.52      9.39 o 
   7   7  10      185.12      214.17      8.68 o 
   8   7  10       43.07       62.20      7.60 o 
  -8   8  10        4.90        9.39      5.97 o 
  -7   8  10      219.37      209.92     13.23 o 
  -6   8  10        0.35        2.06      8.11 o 
  -5   8  10      487.81      461.74     21.89 o 
  -4   8  10       91.83       66.57      7.86 o 
  -3   8  10      893.69      763.38     17.16 o 
  -2   8  10     2022.15     2254.24     40.90 o 
  -1   8  10      920.22      981.69     16.30 o 
   0   8  10       23.96       47.92      8.50 o 
   1   8  10      821.47      999.85     38.61 o 
   2   8  10      713.13      887.49     19.36 o 
   3   8  10     1281.94     1318.21     24.96 o 
   4   8  10     1198.68     1229.18     80.65 o 
   5   8  10      707.11      747.07     43.91 o 
   6   8  10       14.08       14.75      6.91 o 
   7   8  10      105.12      103.74      7.27 o 
  -8   9  10      113.76      109.99      9.93 o 
  -7   9  10       26.26       33.36     10.51 o 
  -6   9  10      267.94      252.44     12.22 o 
  -5   9  10      389.79      351.92     16.37 o 
  -4   9  10      641.91      616.04     38.79 o 
  -3   9  10       73.21       66.67      8.67 o 
  -2   9  10        3.32       11.16     10.72 o 
  -1   9  10      142.65      171.15     12.30 o 
   0   9  10      199.33      196.07     11.68 o 
   1   9  10     2510.02     2602.15    107.67 o 
   2   9  10      384.71      453.97     23.76 o 
   3   9  10        4.92        1.67     10.37 o 
   4   9  10       29.97       28.10      9.32 o 
   5   9  10      232.13      219.83     13.94 o 
   6   9  10       16.59       24.49      8.47 o 
   7   9  10       51.18       39.95      7.14 o 
  -7  10  10       60.59       62.32      7.53 o 
  -6  10  10       15.84       16.49      8.27 o 
  -5  10  10      127.26      146.90      7.64 o 
  -4  10  10      508.28      460.60     16.85 o 
  -3  10  10      574.66      438.63     20.19 o 
  -2  10  10      361.80      326.53     18.84 o 
  -1  10  10      492.72      477.47     39.15 o 
   0  10  10      674.44      647.71     41.27 o 
   1  10  10      341.77      329.05     15.27 o 
   2  10  10      519.23      545.17     31.32 o 
   3  10  10     1368.92     1297.18     25.19 o 
   4  10  10     1243.90     1176.07     33.82 o 
   5  10  10      366.58      386.83     14.94 o 
   6  10  10      217.80      221.71     11.47 o 
   7  10  10       18.80       15.50      6.03 o 
  -7  11  10      517.69      593.09     66.76 o 
  -6  11  10      133.44      146.13     15.09 o 
  -5  11  10      584.14      576.05     22.64 o 
  -4  11  10      330.63      350.21     15.23 o 
  -3  11  10     1312.35     1078.73     39.08 o 
  -2  11  10      192.40      187.88     16.06 o 
  -1  11  10      479.81      458.49     31.78 o 
   0  11  10      560.67      525.71     19.05 o 
   1  11  10      392.72      368.27     16.77 o 
   2  11  10        3.58        7.31     11.90 o 
   3  11  10      980.33      868.26     39.63 o 
   4  11  10       38.91       25.45      9.66 o 
   5  11  10       81.82       94.12      8.58 o 
   6  11  10        9.27        6.59      7.00 o 
  -7  12  10        0.42        6.59     13.29 o 
  -6  12  10      198.99      253.56     22.71 o 
  -5  12  10      201.09      257.65     17.38 o 
  -4  12  10       86.56      112.82     16.18 o 
  -3  12  10     1385.38     1256.84    111.43 o 
  -2  12  10      658.71      608.52     55.22 o 
  -1  12  10      237.60      186.68     14.77 o 
   0  12  10       24.29       14.18     11.81 o 
   1  12  10        8.98        2.32     11.82 o 
   2  12  10       35.57       25.72     12.39 o 
   3  12  10      180.86      154.07     17.99 o 
   4  12  10       20.49       17.54     12.27 o 
   5  12  10        4.89        0.42     12.10 o 
   6  12  10       64.15       61.89     11.15 o 
  -6  13  10       13.25       12.08     12.52 o 
  -5  13  10        8.20        2.10     15.56 o 
  -4  13  10        5.67       -5.77     12.97 o 
  -3  13  10      251.88      265.15     17.94 o 
  -2  13  10       43.62       18.39     12.43 o 
  -1  13  10       88.51       98.12      9.48 o 
   0  13  10     3126.79     2680.27     71.29 o 
   1  13  10       50.36       50.91     10.89 o 
   2  13  10      530.96      474.71     18.38 o 
   3  13  10       64.54       55.74     13.60 o 
   4  13  10       68.81       48.08     13.29 o 
   5  13  10        0.07       -0.68      9.20 o 
   6  13  10        8.64       21.09      9.87 o 
  -6  14  10      126.12      139.30     16.40 o 
  -5  14  10       21.16       19.79     14.25 o 
  -4  14  10     1453.23     1493.10     45.98 o 
  -3  14  10      293.90      311.48     17.33 o 
  -2  14  10      138.45      133.60     10.25 o 
  -1  14  10      325.47      310.88     12.17 o 
   0  14  10      253.15      242.80     14.93 o 
   1  14  10       78.44       74.36     11.33 o 
   2  14  10       44.83       43.54      9.96 o 
   3  14  10       82.59       76.68     14.70 o 
   4  14  10      315.29      338.11     18.86 o 
   5  14  10      216.03      276.59     15.17 o 
  -5  15  10      336.71      455.29     42.55 o 
  -4  15  10      226.72      237.47      9.51 o 
  -3  15  10       33.45       35.51      7.81 o 
  -2  15  10      163.84      120.36      9.35 o 
  -1  15  10       21.35       18.09      7.77 o 
   0  15  10      595.63      596.21     21.96 o 
   1  15  10      602.95      519.06     17.82 o 
   2  15  10      452.96      430.18     19.76 o 
   3  15  10      859.25      794.04     26.73 o 
   4  15  10       49.47       40.37     10.05 o 
   5  15  10       20.33       18.52      8.03 o 
  -4  16  10      315.85      371.58     25.25 o 
  -3  16  10      326.71      398.80     11.01 o 
  -2  16  10      439.79      428.35     11.84 o 
  -1  16  10      167.19      157.36      8.69 o 
   0  16  10      763.58      747.38     34.29 o 
   1  16  10        9.53       25.87      8.36 o 
   2  16  10        3.46        3.35      7.87 o 
   3  16  10      120.81      131.46     12.62 o 
   4  16  10      102.40      143.73     10.57 o 
  -3  17  10        0.74       -1.80      7.03 o 
  -2  17  10        5.15       11.48      6.37 o 
  -1  17  10       43.33       60.97      6.65 o 
   0  17  10      322.25      316.89     12.60 o 
   1  17  10      502.95      556.88     14.23 o 
   2  17  10      307.25      312.58     15.73 o 
   3  17  10       17.82       17.57      9.12 o 
  -2  18  10      308.94      357.73     14.17 o 
  -1  18  10      919.53      954.43     23.34 o 
   0  18  10      578.01      669.81     19.02 o 
  -9   0  11      149.07      159.96     12.25 o 
  -7   0  11       82.13       62.66     16.70 o 
  -5   0  11     8101.52     8226.43     88.80 o 
  -3   0  11    10827.15     9863.58     72.68 o 
  -1   0  11     1362.09     1569.90     37.10 o 
   1   0  11        6.61       20.13      3.13 o 
   3   0  11     1595.59     2003.76     33.02 o 
   5   0  11       23.85       31.76     10.45 o 
   7   0  11      186.52      229.67     14.72 o 
  -9   1  11       67.97       72.75     10.80 o 
  -8   1  11       71.98       54.32     10.75 o 
  -7   1  11      817.80      818.08     21.88 o 
  -6   1  11      920.91      810.64     75.18 o 
  -5   1  11     2654.20     2471.56     33.64 o 
  -4   1  11       90.68       91.90      9.42 o 
  -3   1  11     3591.85     3934.61    173.23 o 
  -2   1  11     1094.10     1170.88     15.48 o 
  -1   1  11      357.89      476.74      7.37 o 
   0   1  11      105.21      127.61      3.07 o 
   1   1  11        4.78       45.99      1.98 o 
   2   1  11     3130.96     3778.46     48.52 o 
   3   1  11      486.69      528.74     16.61 o 
   4   1  11        0.15        7.23      9.62 o 
   5   1  11      391.07      324.03     11.06 o 
   6   1  11      242.13      216.28     10.15 o 
   7   1  11      298.31      316.56     10.86 o 
   8   1  11        9.76        4.83      6.44 o 
  -9   2  11        1.49       -3.68     10.04 o 
  -8   2  11      270.32      233.85     18.05 o 
  -7   2  11      231.10      240.87     14.81 o 
  -6   2  11      193.12      177.24     10.94 o 
  -5   2  11       14.23        3.18     23.13 o 
  -4   2  11      544.41      536.04     22.98 o 
  -3   2  11     1703.68     1555.64     19.53 o 
  -2   2  11        0.68        4.91      3.94 o 
  -1   2  11     1242.89     1328.13     15.23 o 
   0   2  11     2079.71     2236.20     42.21 o 
   1   2  11     2991.35     3107.82     36.04 o 
   2   2  11      630.20      625.52     13.02 o 
   3   2  11      854.47      926.42     16.13 o 
   4   2  11      840.04      817.19     26.59 o 
   5   2  11      578.40      499.72     14.70 o 
   6   2  11        3.87        4.44      7.05 o 
   7   2  11       35.82       33.74      8.59 o 
   8   2  11        1.18       -2.82      7.27 o 
  -9   3  11      166.32      186.67     12.21 o 
  -8   3  11      283.63      273.50     19.02 o 
  -7   3  11      416.16      373.93     15.17 o 
  -6   3  11       96.26       98.60     11.80 o 
  -5   3  11       11.09       21.18      9.02 o 
  -4   3  11        9.14        2.68      9.94 o 
  -3   3  11      483.64      560.93     35.66 o 
  -2   3  11     4067.00     4328.24     46.37 o 
  -1   3  11      523.68      490.06     10.69 o 
   0   3  11     1042.10     1074.84     25.36 o 
   1   3  11     1092.69     1098.95     25.87 o 
   2   3  11      226.42      251.64     10.26 o 
   3   3  11     1038.74     1258.47     30.02 o 
   4   3  11      878.08      936.25     66.97 o 
   5   3  11      134.76      125.74      9.65 o 
   6   3  11      469.56      433.46     17.85 o 
   7   3  11        5.44        3.64      7.37 o 
   8   3  11        0.04       -5.34      7.31 o 
  -9   4  11       28.46       29.50      8.59 o 
  -8   4  11       96.11       84.71     15.06 o 
  -7   4  11       40.21       31.07      9.19 o 
  -6   4  11       45.30       29.26      7.82 o 
  -5   4  11     4167.45     3553.18     34.76 o 
  -4   4  11     2241.10     2565.10    278.31 o 
  -3   4  11      127.99      176.26      8.62 o 
  -2   4  11     1576.53     1792.73     33.66 o 
  -1   4  11     2124.00     2415.93     26.62 o 
   0   4  11      787.04      773.89      9.85 o 
   1   4  11      510.59      645.31     12.97 o 
   2   4  11     1836.16     1975.11     20.43 o 
   3   4  11     2555.52     2869.05    151.44 o 
   4   4  11       11.51        5.16      9.79 o 
   5   4  11      283.03      236.39     10.91 o 
   6   4  11        4.51        2.42      8.08 o 
   7   4  11       36.14       29.71      7.75 o 
   8   4  11       38.01       34.26     11.68 o 
  -9   5  11        5.25        7.71      7.74 o 
  -8   5  11      130.56      132.59     13.91 o 
  -7   5  11     1347.25     1221.64     25.24 o 
  -6   5  11        0.21        6.66      8.31 o 
  -5   5  11     1933.81     1678.92     34.91 o 
  -4   5  11      393.88      346.99     28.43 o 
  -3   5  11     1504.21     1380.84     23.00 o 
  -2   5  11      765.65      807.60     19.54 o 
  -1   5  11        8.79       26.06      3.39 o 
   0   5  11        5.83       27.97      2.90 o 
   1   5  11        3.80       36.00      5.16 o 
   2   5  11      156.27      179.86     11.21 o 
   3   5  11       53.22       64.46     12.97 o 
   4   5  11       95.11       74.87      9.41 o 
   5   5  11      903.13      766.88     20.97 o 
   6   5  11     1678.47     1475.83    127.49 o 
   7   5  11      827.29      892.47     60.68 o 
   8   5  11       26.43       22.51     10.32 o 
  -8   6  11      307.14      302.51     16.94 o 
  -7   6  11       60.92       52.90      9.06 o 
  -6   6  11      875.62      770.42     19.84 o 
  -5   6  11     1502.06     1242.12     23.68 o 
  -4   6  11     3293.64     2950.71     30.89 o 
  -3   6  11      675.55      647.76     17.34 o 
  -2   6  11       80.90       94.18      8.71 o 
  -1   6  11      281.36      278.39      8.87 o 
   0   6  11      547.73      553.29      7.99 o 
   1   6  11      678.13      809.50     15.92 o 
   2   6  11     1037.56     1152.31     20.80 o 
   3   6  11     1429.15     1724.11     29.60 o 
   4   6  11        5.63        5.00      7.58 o 
   5   6  11     1752.83     1602.09     29.58 o 
   6   6  11      947.18      902.74     22.73 o 
   7   6  11      127.18      115.14      9.97 o 
   8   6  11      159.11      227.93      8.85 o 
  -8   7  11      311.75      307.64     14.72 o 
  -7   7  11      250.37      240.81     14.74 o 
  -6   7  11        0.60       10.83      7.57 o 
  -5   7  11     1868.17     1603.15     28.69 o 
  -4   7  11       14.30       23.87      7.91 o 
  -3   7  11       60.45       84.04     10.16 o 
  -2   7  11     1596.55     1657.26    105.12 o 
  -1   7  11     2240.72     2494.31     28.93 o 
   0   7  11     1837.78     1879.25     55.33 o 
   1   7  11        6.24        6.86      5.55 o 
   2   7  11      117.50      179.32      9.42 o 
   3   7  11      911.19      953.53     72.30 o 
   4   7  11       15.22       12.98      8.65 o 
   5   7  11     1344.29     1346.17     24.26 o 
   6   7  11       38.35       32.51      7.22 o 
   7   7  11        1.92        2.30      6.02 o 
   8   7  11      207.26      214.89     10.53 o 
  -8   8  11        6.49       11.68      6.09 o 
  -7   8  11      390.41      320.40     14.50 o 
  -6   8  11        2.15        3.96      8.16 o 
  -5   8  11      649.02      530.91     15.76 o 
  -4   8  11      131.99      126.67     10.00 o 
  -3   8  11     1233.81     1297.78     30.00 o 
  -2   8  11       80.67       72.91     10.15 o 
  -1   8  11      993.95     1052.03     17.03 o 
   0   8  11     1083.61     1063.68     51.89 o 
   1   8  11       70.36      116.17     10.58 o 
   2   8  11      438.20      400.84     15.88 o 
   3   8  11       95.87      109.80     13.06 o 
   4   8  11      608.64      546.16     18.56 o 
   5   8  11        3.91        0.60      9.71 o 
   6   8  11      372.18      361.28     10.86 o 
   7   8  11       96.53       99.20      8.74 o 
  -7   9  11      262.68      280.27      9.65 o 
  -6   9  11      129.54      126.57      9.70 o 
  -5   9  11      268.00      230.59     11.44 o 
  -4   9  11      982.36      884.78     28.16 o 
  -3   9  11      512.70      424.98     39.05 o 
  -2   9  11     1748.89     1644.14     68.89 o 
  -1   9  11      321.66      351.78     18.78 o 
   0   9  11       13.79       26.74     29.90 o 
   1   9  11      910.63      893.12     24.43 o 
   2   9  11     1375.77     1389.14     67.24 o 
   3   9  11      639.65      623.55     18.38 o 
   4   9  11      630.02      556.04     18.07 o 
   5   9  11      593.98      484.55     16.77 o 
   6   9  11     1030.80     1126.58     22.16 o 
   7   9  11        2.12       -0.20      6.73 o 
  -7  10  11       42.26       42.76      6.35 o 
  -6  10  11        2.47       -2.54     10.60 o 
  -5  10  11      568.93      527.66     24.95 o 
  -4  10  11     1095.92     1003.23     29.97 o 
  -3  10  11      191.22      171.15     12.17 o 
  -2  10  11        2.32        9.68      9.12 o 
  -1  10  11      889.00      778.40     44.84 o 
   0  10  11       65.51       66.15     20.37 o 
   1  10  11     1123.82     1066.99     24.14 o 
   2  10  11     1243.92     1266.65     24.39 o 
   3  10  11      315.16      287.06     18.38 o 
   4  10  11       56.06       62.82      9.58 o 
   5  10  11      331.08      322.36     13.92 o 
   6  10  11      991.61     1069.41     22.96 o 
   7  10  11        1.98        0.71      7.17 o 
  -7  11  11      670.31      821.70     28.41 o 
  -6  11  11       39.02       28.97     18.55 o 
  -5  11  11      137.27      144.63     14.93 o 
  -4  11  11     1665.31     1651.27     39.15 o 
  -3  11  11       40.46       41.34     15.87 o 
  -2  11  11     1659.31     1357.52     71.53 o 
  -1  11  11      190.90      147.51     12.86 o 
   0  11  11       90.68       65.95     11.95 o 
   1  11  11      193.89      166.28     13.59 o 
   2  11  11      151.80      137.62     19.07 o 
   3  11  11       63.53       76.69      9.55 o 
   4  11  11     1382.42     1371.16     28.77 o 
   5  11  11       19.04        8.77      8.11 o 
   6  11  11      253.37      263.02      9.64 o 
  -6  12  11        0.32       -0.72     14.87 o 
  -5  12  11       78.54       80.72     24.71 o 
  -4  12  11       93.19      103.11     14.84 o 
  -3  12  11      124.74      103.28     14.10 o 
  -2  12  11     2343.53     1951.95    172.22 o 
  -1  12  11      545.39      477.14     14.44 o 
   0  12  11      498.41      429.49     17.86 o 
   1  12  11      483.14      461.86     18.14 o 
   2  12  11     1603.27     1417.29     97.00 o 
   3  12  11      478.34      500.61     26.92 o 
   4  12  11      292.25      242.33     19.32 o 
   5  12  11      165.71      181.00     17.24 o 
   6  12  11      357.24      483.88     18.61 o 
  -6  13  11       31.69       20.01     14.44 o 
  -5  13  11      152.58      162.30     13.69 o 
  -4  13  11       20.85       17.84     11.84 o 
  -3  13  11       80.93       74.92     13.76 o 
  -2  13  11      167.34      138.83     14.36 o 
  -1  13  11      145.20      123.08      9.88 o 
   0  13  11       15.02       19.41     12.05 o 
   1  13  11     2361.38     2041.32     60.44 o 
   2  13  11       24.07       23.31     10.78 o 
   3  13  11       69.31       64.00     14.76 o 
   4  13  11      283.00      242.24     19.16 o 
   5  13  11       11.88       16.96      9.95 o 
  -6  14  11       54.80       46.45     14.68 o 
  -5  14  11      320.26      309.74     23.39 o 
  -4  14  11       72.28       62.67     11.99 o 
  -3  14  11        9.00       12.91     11.64 o 
  -2  14  11        9.61       11.87      8.39 o 
  -1  14  11      489.47      450.05     14.03 o 
   0  14  11       38.96       28.82     11.08 o 
   1  14  11      321.71      311.54     15.03 o 
   2  14  11       27.71       17.97     18.53 o 
   3  14  11      335.45      409.71     22.56 o 
   4  14  11       12.89        9.67      9.94 o 
   5  14  11       92.04      109.24     11.36 o 
  -5  15  11       99.26       98.17      8.87 o 
  -4  15  11       98.97      102.39      8.32 o 
  -3  15  11        6.03        4.15      6.88 o 
  -2  15  11      443.39      403.48     15.29 o 
  -1  15  11      132.65      129.73      9.14 o 
   0  15  11      468.25      420.37     34.77 o 
   1  15  11      162.12      144.98     12.05 o 
   2  15  11      165.35      115.88     10.33 o 
   3  15  11       14.93        6.64      9.12 o 
   4  15  11       19.31       10.49      8.65 o 
  -4  16  11        1.49       10.24      6.84 o 
  -3  16  11        0.04       -1.33      6.25 o 
  -2  16  11      400.73      412.27     15.79 o 
  -1  16  11      241.36      269.81      9.80 o 
   0  16  11      185.03      161.67     17.55 o 
   1  16  11       79.65       81.01      8.64 o 
   2  16  11       52.35       43.96      8.27 o 
   3  16  11       57.88       50.85     10.25 o 
   4  16  11       61.99       86.86      8.79 o 
  -3  17  11        1.71        5.21     11.50 o 
  -2  17  11       19.27       21.09      6.43 o 
  -1  17  11      136.27      129.52      9.54 o 
   0  17  11      149.62      138.27      8.95 o 
   1  17  11        1.05       -5.84     12.61 o 
   2  17  11       31.91       46.54      9.76 o 
  -1  18  11       42.60       58.36      9.36 o 
  -8   0  12      328.35      355.00     20.53 o 
  -6   0  12      856.90      666.10     27.08 o 
  -4   0  12      664.74      625.88     22.99 o 
  -2   0  12     2346.15     2440.04     31.69 o 
   0   0  12     9871.11    10105.19    309.55 o 
   2   0  12       79.78       53.26      6.65 o 
   4   0  12      819.74      849.69     24.23 o 
   6   0  12       83.16       66.33     15.54 o 
   8   0  12      637.77      672.90     15.58 o 
  -9   1  12       81.53      104.50     10.50 o 
  -8   1  12      234.56      208.39     12.87 o 
  -7   1  12        5.11        4.75     11.37 o 
  -6   1  12      435.07      403.13     16.14 o 
  -5   1  12        3.05       14.63      7.58 o 
  -4   1  12      117.90      110.29     15.28 o 
  -3   1  12      864.69      911.04     16.78 o 
  -2   1  12    12441.39    12449.45     53.59 o 
  -1   1  12      380.50      341.66     11.05 o 
   0   1  12      442.77      557.16     17.73 o 
   1   1  12        9.47       11.10      3.62 o 
   2   1  12      855.01      936.38     13.30 o 
   3   1  12      782.08      857.86     26.30 o 
   4   1  12      726.30      672.31     24.97 o 
   5   1  12       86.56       66.59      7.41 o 
   6   1  12        9.15       14.40      6.87 o 
   7   1  12       59.26       61.54      7.37 o 
   8   1  12       38.97       33.95      6.40 o 
  -9   2  12        0.46       -4.90      8.62 o 
  -8   2  12        2.24       -0.77     12.33 o 
  -7   2  12      130.71      113.22     17.00 o 
  -6   2  12      928.56      723.40     21.01 o 
  -5   2  12      152.20      134.98     11.25 o 
  -4   2  12     1708.78     1648.81     37.78 o 
  -3   2  12      123.07      111.16      6.09 o 
  -2   2  12    13065.72    12865.26    375.01 o 
  -1   2  12     3701.82     4095.29     18.13 o 
   0   2  12     1816.79     1752.84     20.13 o 
   1   2  12       18.76       38.12      4.52 o 
   2   2  12     1825.73     1959.89     45.34 o 
   3   2  12     2486.03     2770.93     44.10 o 
   4   2  12      734.53      776.38     26.42 o 
   5   2  12      493.44      401.89     15.29 o 
   6   2  12      757.92      630.31     16.73 o 
   7   2  12       42.21       36.77      8.22 o 
   8   2  12     1106.88     1226.27     20.24 o 
  -9   3  12      110.01      131.97     10.11 o 
  -8   3  12      120.20       98.69     13.96 o 
  -7   3  12        0.90        2.26      9.33 o 
  -6   3  12       70.26       46.75     10.01 o 
  -5   3  12      268.08      263.89     14.05 o 
  -4   3  12     1370.53     1318.61     36.15 o 
  -3   3  12       68.20       68.63      7.56 o 
  -2   3  12     2451.04     2381.48     69.07 o 
  -1   3  12      535.53      523.29     12.36 o 
   0   3  12      152.13      146.43      9.33 o 
   1   3  12       38.62       52.09      5.85 o 
   2   3  12      480.40      460.49     12.07 o 
   3   3  12        0.68        3.89      9.78 o 
   4   3  12     4756.52     4069.60     42.19 o 
   5   3  12       65.50       64.27      8.23 o 
   6   3  12      556.92      560.55     16.29 o 
   7   3  12       75.10       68.39      8.37 o 
   8   3  12      288.75      350.70     24.41 o 
  -9   4  12      204.23      243.46     11.00 o 
  -8   4  12      588.86      549.36     23.19 o 
  -7   4  12      335.20      302.55     13.66 o 
  -6   4  12        2.46        2.92      7.61 o 
  -5   4  12      624.68      541.28     14.91 o 
  -4   4  12      219.49      233.97     18.88 o 
  -3   4  12      115.11      152.00     21.07 o 
  -2   4  12     1805.58     1740.46     31.31 o 
  -1   4  12      873.71      954.95      9.81 o 
   0   4  12     4980.80     5189.70     37.88 o 
   1   4  12      212.15      300.75      9.55 o 
   2   4  12     2557.97     2741.44     43.47 o 
   3   4  12        2.11        5.06      9.11 o 
   4   4  12     2326.54     2051.20     28.30 o 
   5   4  12        5.37        5.69      8.22 o 
   6   4  12      863.64      773.03     24.55 o 
   7   4  12       98.10       96.86      8.95 o 
   8   4  12      849.21      956.60     24.19 o 
  -8   5  12      105.89      107.84     13.89 o 
  -7   5  12       26.07       29.55      9.01 o 
  -6   5  12      749.87      642.39     17.83 o 
  -5   5  12        0.50       18.04     11.98 o 
  -4   5  12     4710.94     4068.70     82.57 o 
  -3   5  12     1151.59     1073.88     32.38 o 
  -2   5  12     6442.15     6763.85     45.51 o 
  -1   5  12     1640.44     1927.90     17.62 o 
   0   5  12      821.74      995.21      9.16 o 
   1   5  12      282.82      371.90     11.11 o 
   2   5  12     3274.35     3469.44     86.31 o 
   3   5  12      666.15      826.05     44.10 o 
   4   5  12       40.03       51.85     10.22 o 
   5   5  12      440.43      364.14     26.26 o 
   6   5  12       27.04       21.81      9.20 o 
   7   5  12        8.98       10.04      8.27 o 
   8   5  12        4.43        5.32      7.41 o 
  -8   6  12     1299.43     1356.89     28.93 o 
  -7   6  12        0.28        3.14     10.30 o 
  -6   6  12      916.82      845.74     18.68 o 
  -5   6  12       82.43       81.12      8.35 o 
  -4   6  12      745.98      757.75     14.50 o 
  -3   6  12      552.93      620.62     21.68 o 
  -2   6  12      761.23      763.63     25.48 o 
  -1   6  12       26.81       22.42      6.77 o 
   0   6  12     4023.31     4556.41    102.83 o 
   1   6  12     1868.49     2017.87     23.86 o 
   2   6  12      172.56      168.27      9.68 o 
   3   6  12      390.37      547.80     17.55 o 
   4   6  12      309.84      323.72     11.29 o 
   5   6  12       27.22       29.90      8.16 o 
   6   6  12      177.96      154.36     12.29 o 
   7   6  12       16.14       22.17      7.12 o 
   8   6  12        8.61       29.54      8.58 o 
  -8   7  12       60.34       59.94     10.30 o 
  -7   7  12      420.80      374.66     15.95 o 
  -6   7  12       21.05       14.44      7.95 o 
  -5   7  12     2263.96     2011.51     23.77 o 
  -4   7  12     1608.32     1513.98     20.02 o 
  -3   7  12      491.61      513.74     35.23 o 
  -2   7  12       22.14       45.49      8.74 o 
  -1   7  12      249.13      349.65     15.57 o 
   0   7  12      993.62     1271.04     26.74 o 
   1   7  12       15.71       24.55      6.85 o 
   2   7  12      410.00      451.14     14.53 o 
   3   7  12       67.72       82.67     11.19 o 
   4   7  12      618.80      557.26     13.57 o 
   5   7  12      167.49      153.14      8.85 o 
   6   7  12      552.30      578.64     19.01 o 
   7   7  12       68.38       89.88      8.15 o 
  -8   8  12       90.18       85.37      9.53 o 
  -7   8  12        8.53        5.44      8.68 o 
  -6   8  12      421.33      419.03     13.35 o 
  -5   8  12       16.47       16.56      7.26 o 
  -4   8  12       29.62       22.51      7.69 o 
  -3   8  12      891.69      856.99     28.30 o 
  -2   8  12      815.90     1021.72     22.18 o 
  -1   8  12       16.60       22.46      9.49 o 
   0   8  12      610.06      628.02     30.40 o 
   1   8  12     1160.04     1281.59     39.81 o 
   2   8  12     1092.89     1165.01     21.44 o 
   3   8  12      377.88      396.16     15.91 o 
   4   8  12      364.46      296.42     14.16 o 
   5   8  12       66.77       79.03     10.68 o 
   6   8  12       35.37       38.42      9.12 o 
   7   8  12      119.28      141.86     12.97 o 
  -7   9  12      474.25      447.94     15.42 o 
  -6   9  12       56.39       70.41      8.78 o 
  -5   9  12      683.31      616.12     20.74 o 
  -4   9  12      430.79      381.02     23.92 o 
  -3   9  12     1559.34     1440.42     42.41 o 
  -2   9  12      525.58      417.56     20.83 o 
  -1   9  12       52.50       51.68     18.89 o 
   0   9  12        1.78       -6.96     14.15 o 
   1   9  12       29.05       25.02     18.15 o 
   2   9  12        7.39        1.74     11.12 o 
   3   9  12      541.68      515.11     17.37 o 
   4   9  12      108.62      115.72     11.20 o 
   5   9  12       19.72       13.23      8.93 o 
   6   9  12      240.94      209.44     11.36 o 
   7   9  12       10.93        8.98      7.91 o 
  -7  10  12       15.37       24.60      7.58 o 
  -6  10  12      142.18      148.68     11.45 o 
  -5  10  12      299.84      304.37     11.57 o 
  -4  10  12      120.50       95.69     11.26 o 
  -3  10  12       21.36       28.88      9.90 o 
  -2  10  12      137.91      148.90     11.51 o 
  -1  10  12      250.82      237.53     14.57 o 
   0  10  12      457.46      426.65     16.75 o 
   1  10  12       11.57        3.89     15.45 o 
   2  10  12     2478.77     2539.92     46.09 o 
   3  10  12      443.92      419.95     25.73 o 
   4  10  12       60.87       56.35      9.12 o 
   5  10  12      181.00      173.42     12.96 o 
   6  10  12        7.36        5.30      7.35 o 
  -7  11  12      241.52      304.98     19.98 o 
  -6  11  12      331.72      313.23     25.40 o 
  -5  11  12      588.25      614.52     19.82 o 
  -4  11  12       55.78       69.51     10.97 o 
  -3  11  12       22.16       26.43     12.53 o 
  -2  11  12        2.57       -3.64     12.48 o 
  -1  11  12       78.19       94.64     17.61 o 
   0  11  12      159.84      162.47     12.84 o 
   1  11  12     1057.26      841.24     22.71 o 
   2  11  12      758.81      788.10     30.65 o 
   3  11  12       81.18       87.40     10.09 o 
   4  11  12      378.90      359.69     19.13 o 
   5  11  12        9.68        1.83     10.49 o 
   6  11  12        4.10       -6.39      6.39 o 
  -6  12  12        0.03       -7.34     15.95 o 
  -5  12  12      587.90      634.40     59.60 o 
  -4  12  12       90.36       77.95     15.21 o 
  -3  12  12       10.67       29.85     20.85 o 
  -2  12  12       94.39       95.68     13.91 o 
  -1  12  12       69.76       26.57     12.26 o 
   0  12  12        0.27        4.01     12.02 o 
   1  12  12      407.48      394.83     17.69 o 
   2  12  12      763.48      775.09     34.33 o 
   3  12  12      389.82      351.37     24.51 o 
   4  12  12        2.14        0.17      8.39 o 
   5  12  12      234.56      280.82     15.52 o 
   6  12  12       98.60      140.18     11.54 o 
  -6  13  12      119.00      142.50     15.01 o 
  -5  13  12       78.99      113.16     17.91 o 
  -4  13  12       17.37        4.80     11.74 o 
  -3  13  12       19.20       17.03     13.27 o 
  -2  13  12      208.47      174.85     15.56 o 
  -1  13  12       60.51       21.12      8.81 o 
   0  13  12       91.64       79.18     11.24 o 
   1  13  12      172.50      187.22     13.40 o 
   2  13  12      330.75      283.52     22.25 o 
   3  13  12      172.87      153.04     17.07 o 
   4  13  12        1.37      -11.85     11.85 o 
   5  13  12        4.04        4.15     10.58 o 
  -5  14  12      125.10      124.92     18.27 o 
  -4  14  12       12.17       17.72     10.94 o 
  -3  14  12       80.25       87.30      9.56 o 
  -2  14  12      208.78      220.81     11.12 o 
  -1  14  12      749.31      683.01     16.63 o 
   0  14  12       41.67       43.10     14.63 o 
   1  14  12      236.78      226.67     14.23 o 
   2  14  12        1.47        4.89     10.20 o 
   3  14  12       44.26       55.93     14.65 o 
   4  14  12        1.28        5.44     10.31 o 
   5  14  12      286.48      359.71     15.40 o 
  -5  15  12      128.49       99.42     15.60 o 
  -4  15  12        2.63       -0.41      6.47 o 
  -3  15  12      672.62      691.90     19.23 o 
  -2  15  12      202.65      207.35     10.10 o 
  -1  15  12      425.69      412.40     17.43 o 
   0  15  12        0.43       -3.82      9.50 o 
   1  15  12      138.47      142.63     20.00 o 
   2  15  12       50.67       51.03     12.71 o 
   3  15  12      113.88      112.07     12.39 o 
   4  15  12       79.62      107.12     10.99 o 
  -4  16  12        1.25       -6.62      6.62 o 
  -3  16  12      198.13      177.16      7.68 o 
  -2  16  12        9.87       15.90      7.04 o 
  -1  16  12       49.26       49.95      9.11 o 
   0  16  12      467.25      445.76     41.10 o 
   1  16  12       45.77       51.14     15.50 o 
   2  16  12        0.03        2.96      9.10 o 
   3  16  12       12.74       25.86      9.19 o 
  -3  17  12      188.93      266.23     14.27 o 
  -2  17  12      375.88      441.57     28.24 o 
  -1  17  12       98.11      126.51      9.60 o 
   0  17  12      132.45      132.00      8.66 o 
   1  17  12       26.36       26.02      7.06 o 
   2  17  12        0.03       -7.49      9.36 o 
  -7   0  13      643.97      610.42     28.03 o 
  -5   0  13     4055.95     3949.70    212.34 o 
  -3   0  13       73.26       74.04      9.90 o 
  -1   0  13     2251.10     2502.75     50.17 o 
   1   0  13    31877.25    31615.51    139.43 o 
   3   0  13      117.84      125.85     11.44 o 
   5   0  13     1497.09     1331.94     67.34 o 
   7   0  13      379.32      457.78     51.65 o 
  -8   1  13      373.28      368.11     24.17 o 
  -7   1  13     1100.32      906.46     47.23 o 
  -6   1  13     1181.24     1019.79     23.30 o 
  -5   1  13      377.60      401.63     12.84 o 
  -4   1  13      321.35      339.91     12.54 o 
  -3   1  13       19.97       14.31      4.90 o 
  -2   1  13      549.08      619.36     18.36 o 
  -1   1  13     1487.62     1842.58     23.78 o 
   0   1  13      408.78      520.89     10.26 o 
   1   1  13     1705.46     1696.65     37.40 o 
   2   1  13      763.78     1039.20     20.42 o 
   3   1  13      829.14      912.95     16.56 o 
   4   1  13        9.43       17.62      6.96 o 
   5   1  13     1675.66     1448.81     28.97 o 
   6   1  13      325.92      283.26     15.02 o 
   7   1  13      128.64      130.19      8.03 o 
   8   1  13       13.87       12.81      5.50 o 
  -9   2  13      120.92      152.02     11.10 o 
  -8   2  13       28.82       35.86     12.15 o 
  -7   2  13      384.92      347.83     59.11 o 
  -6   2  13      155.35      138.93     10.53 o 
  -5   2  13      267.90      267.83     11.68 o 
  -4   2  13     2644.34     2680.26     47.38 o 
  -3   2  13     2033.19     2436.04     79.81 o 
  -2   2  13      115.09      122.37      5.61 o 
  -1   2  13       21.49       19.02      3.78 o 
   0   2  13       51.86      115.66     41.68 o 
   1   2  13     1031.70     1226.24     18.49 o 
   2   2  13       51.44       78.68      5.64 o 
   3   2  13     2993.86     3191.49     48.19 o 
   4   2  13       15.37       24.62      8.07 o 
   5   2  13     1310.56     1055.85     24.42 o 
   6   2  13     1136.33      982.69     24.75 o 
   7   2  13       82.35       73.97      8.87 o 
   8   2  13      118.84      133.19      8.31 o 
  -9   3  13      803.16      988.24     19.17 o 
  -8   3  13      206.80      205.22     16.60 o 
  -7   3  13       69.21       53.69     10.69 o 
  -6   3  13        8.85        5.03      9.95 o 
  -5   3  13       59.60       59.97     10.60 o 
  -4   3  13       21.06       28.21     13.11 o 
  -3   3  13      938.21      926.42     84.40 o 
  -2   3  13      616.06      529.58     13.63 o 
  -1   3  13     2095.78     2489.13     19.33 o 
   0   3  13       14.65       14.63      3.89 o 
   1   3  13      274.20      493.19     23.89 o 
   2   3  13       97.13       92.92      5.45 o 
   3   3  13       30.95       20.31     10.29 o 
   4   3  13     1594.22     1392.37     20.92 o 
   5   3  13      625.58      537.93     15.36 o 
   6   3  13        0.43        0.23      7.93 o 
   7   3  13      187.34      219.60     10.55 o 
   8   3  13        1.25        0.12      6.34 o 
  -8   4  13     1016.29      981.13     27.32 o 
  -7   4  13      218.78      182.05     11.44 o 
  -6   4  13      332.49      280.54     11.71 o 
  -5   4  13      174.78      147.20      9.61 o 
  -4   4  13     1356.58     1436.38     39.18 o 
  -3   4  13     1553.04     1721.38    107.24 o 
  -2   4  13     1300.43     1408.18     45.07 o 
  -1   4  13       33.45       31.00      3.86 o 
   0   4  13       56.70       85.64      3.88 o 
   1   4  13       35.26       69.27      6.36 o 
   2   4  13      417.61      530.93     24.54 o 
   3   4  13        6.31      -10.00     10.00 o 
   4   4  13       19.20       12.60      8.19 o 
   5   4  13      303.56      276.46     11.74 o 
   6   4  13        0.48        0.86      7.85 o 
   7   4  13       94.02       85.93      8.27 o 
   8   4  13       36.07       38.33      9.20 o 
  -8   5  13      216.29      207.02     14.78 o 
  -7   5  13      222.46      195.95     10.53 o 
  -6   5  13      916.18      740.91     19.25 o 
  -5   5  13      639.92      630.53     25.56 o 
  -4   5  13     1574.04     1358.90     22.68 o 
  -3   5  13     3843.20     3987.50    248.52 o 
  -2   5  13      503.72      508.36     12.37 o 
  -1   5  13     1899.39     2108.70     21.80 o 
   0   5  13      165.75      167.92      5.51 o 
   1   5  13        5.58        6.97      5.87 o 
   2   5  13     4108.11     4680.62     72.29 o 
   3   5  13     2404.56     2771.83     61.30 o 
   4   5  13     2409.37     2065.42     79.97 o 
   5   5  13     2580.68     2124.45     91.07 o 
   6   5  13      440.43      387.23     16.06 o 
   7   5  13      156.83      202.27     27.29 o 
   8   5  13       21.83       11.53      9.00 o 
  -8   6  13        1.71        0.00      8.89 o 
  -7   6  13      121.43       95.93     11.59 o 
  -6   6  13       26.21       35.18      8.51 o 
  -5   6  13     5527.68     4657.90     88.92 o 
  -4   6  13      108.14       88.41      8.20 o 
  -3   6  13      347.75      318.06     14.24 o 
  -2   6  13      426.06      315.02     12.86 o 
  -1   6  13      715.54      810.55     16.64 o 
   0   6  13     1455.61     1726.14     16.31 o 
   1   6  13      430.79      480.81     16.43 o 
   2   6  13      182.18      172.62     13.33 o 
   3   6  13      127.29      141.18     14.86 o 
   4   6  13     4124.13     3484.53     90.70 o 
   5   6  13       30.37       31.29      7.71 o 
   6   6  13      523.60      536.95     46.96 o 
   7   6  13      126.04      138.66      9.41 o 
   8   6  13        0.52        5.94      5.97 o 
  -8   7  13      213.71      199.04     27.34 o 
  -7   7  13       11.27       16.36      9.68 o 
  -6   7  13      419.25      320.07     11.83 o 
  -5   7  13       31.32       27.61      7.50 o 
  -4   7  13     5670.64     5068.18     42.86 o 
  -3   7  13      661.12      587.56     14.83 o 
  -2   7  13      689.28      797.51     50.48 o 
  -1   7  13       11.03       18.50      6.64 o 
   0   7  13       16.45       89.89     12.15 o 
   1   7  13      666.54      789.29     24.63 o 
   2   7  13      488.17      538.52     15.70 o 
   3   7  13     2620.02     2696.26     35.18 o 
   4   7  13      948.74      826.67     20.11 o 
   5   7  13      541.11      570.40     15.05 o 
   6   7  13      950.56      943.19     20.21 o 
   7   7  13       27.91       29.86      7.97 o 
  -8   8  13      251.58      299.94     11.54 o 
  -7   8  13        9.93       17.95      8.39 o 
  -6   8  13       64.76       66.62      8.75 o 
  -5   8  13        1.09        7.06      7.42 o 
  -4   8  13      129.26      117.54      8.36 o 
  -3   8  13     1731.18     1568.72     34.29 o 
  -2   8  13      197.72      186.61     12.98 o 
  -1   8  13      385.32      504.19     26.81 o 
   0   8  13     4024.30     4320.01    120.68 o 
   1   8  13       54.08       87.64     13.82 o 
   2   8  13      520.34      556.16     16.99 o 
   3   8  13      483.14      495.40     17.21 o 
   4   8  13      731.23      670.34     43.91 o 
   5   8  13      267.88      239.61      9.91 o 
   6   8  13       49.03       46.74      6.73 o 
   7   8  13       44.22       63.51      9.58 o 
  -7   9  13       70.99       72.97      6.85 o 
  -6   9  13      746.59      738.03     17.21 o 
  -5   9  13       14.41       13.61      7.11 o 
  -4   9  13      433.14      382.54     13.21 o 
  -3   9  13       10.48       10.91      7.73 o 
  -2   9  13        2.15        9.35      9.62 o 
  -1   9  13      163.63      136.23     13.20 o 
   0   9  13        5.26       13.85     17.59 o 
   1   9  13      253.31      238.88     21.18 o 
   2   9  13     4797.49     4954.67    131.09 o 
   3   9  13       33.78       26.90     10.12 o 
   4   9  13      714.30      748.46     35.43 o 
   5   9  13       16.77       24.76      8.81 o 
   6   9  13       13.21        8.70      8.20 o 
   7   9  13      430.21      490.10     14.98 o 
  -7  10  13        8.66       10.25      8.18 o 
  -6  10  13      261.89      281.56     29.13 o 
  -5  10  13      319.03      347.35     21.80 o 
  -4  10  13        9.50       11.38      8.17 o 
  -3  10  13       75.36       52.35     10.55 o 
  -2  10  13      690.53      625.34     21.82 o 
  -1  10  13      114.45       95.27     11.50 o 
   0  10  13      977.62      788.91     21.60 o 
   1  10  13      593.56      557.80     26.14 o 
   2  10  13      176.49      164.13     11.02 o 
   3  10  13        2.17       15.35     10.00 o 
   4  10  13      535.41      536.07     16.92 o 
   5  10  13       67.95       82.39      8.91 o 
   6  10  13        5.72        7.73      6.94 o 
  -7  11  13      334.12      396.37     20.71 o 
  -6  11  13      474.65      476.60     27.89 o 
  -5  11  13      610.67      591.86     18.37 o 
  -4  11  13     3364.35     3287.21     69.63 o 
  -3  11  13      111.04      115.11     14.05 o 
  -2  11  13      505.14      450.24     20.18 o 
  -1  11  13        6.63       11.15     11.12 o 
   0  11  13        0.41       -6.92     11.32 o 
   1  11  13      109.66       95.21     11.05 o 
   2  11  13      398.22      380.60     24.13 o 
   3  11  13       75.07       73.11      9.42 o 
   4  11  13      271.92      318.07     13.67 o 
   5  11  13      405.53      441.05     13.84 o 
   6  11  13       82.61       72.70      6.24 o 
  -6  12  13      112.12      115.73     18.73 o 
  -5  12  13      385.88      404.81     19.72 o 
  -4  12  13      169.15      158.52     16.28 o 
  -3  12  13      404.21      398.25     35.15 o 
  -2  12  13      880.92      867.74     33.11 o 
  -1  12  13       56.63       54.88     11.80 o 
   0  12  13     1599.24     1413.16     30.25 o 
   1  12  13      856.06      871.41     23.64 o 
   2  12  13       99.71       87.52     18.72 o 
   3  12  13        3.33       -4.78      8.45 o 
   4  12  13      207.68      251.35     11.10 o 
   5  12  13        0.91        6.04      7.04 o 
  -6  13  13      259.39      305.97     19.13 o 
  -5  13  13      498.28      557.35     19.33 o 
  -4  13  13        2.74        5.45     12.64 o 
  -3  13  13      665.18      639.11     23.96 o 
  -2  13  13      583.21      624.86     19.68 o 
  -1  13  13      560.98      500.90     21.01 o 
   0  13  13        5.39        0.71     11.69 o 
   1  13  13      168.37      148.66     35.99 o 
   2  13  13      805.84      751.55     32.83 o 
   3  13  13     1571.54     1501.97     40.68 o 
   4  13  13       73.75      103.12     14.36 o 
   5  13  13      189.84      166.75     13.08 o 
  -5  14  13      200.24      262.89     18.40 o 
  -4  14  13       51.30       61.91     10.97 o 
  -3  14  13       47.59       35.29      8.47 o 
  -2  14  13      214.14      200.11     13.07 o 
  -1  14  13      102.69      102.64     13.70 o 
   0  14  13      329.89      329.13     20.43 o 
   1  14  13      359.52      381.29     16.66 o 
   2  14  13       67.05       29.80     15.82 o 
   3  14  13      160.29      174.37     16.85 o 
   4  14  13       23.74       36.92     10.68 o 
   5  14  13       47.97       62.16      9.66 o 
  -5  15  13      507.14      660.87     21.47 o 
  -4  15  13      146.31      163.84      8.38 o 
  -3  15  13      190.09      198.67      9.86 o 
  -2  15  13      722.70      701.97     15.39 o 
  -1  15  13        9.43       14.17     10.10 o 
   0  15  13       21.99       17.72      9.84 o 
   1  15  13      202.57      192.48     12.36 o 
   2  15  13      304.34      271.49     18.35 o 
   3  15  13      451.98      483.13     20.65 o 
   4  15  13      314.78      412.57     16.45 o 
  -4  16  13      217.74      269.50     14.81 o 
  -3  16  13        5.76       11.54      6.25 o 
  -2  16  13      193.64      224.96     13.33 o 
  -1  16  13      241.48      243.30     23.87 o 
   0  16  13       30.91       28.79      8.52 o 
   1  16  13      785.41      831.13     32.81 o 
   2  16  13      108.79      133.00     12.03 o 
   3  16  13      318.18      327.61     15.06 o 
  -2  17  13      129.76      175.15     18.88 o 
  -1  17  13       32.87       29.75      7.09 o 
   0  17  13       18.55       15.04      8.09 o 
   1  17  13      212.32      248.79     13.88 o 
   2  17  13        2.35        0.39      8.56 o 
  -8   0  14        4.03        6.98     12.73 o 
  -6   0  14      717.37      578.18     26.04 o 
  -4   0  14     2265.60     2189.49     40.43 o 
  -2   0  14     6268.64     7483.29     55.60 o 
   0   0  14      105.77       40.31     10.03 o 
   2   0  14      239.76      224.62     16.40 o 
   4   0  14       56.78       34.84     12.52 o 
   6   0  14       55.33       50.95     11.44 o 
   8   0  14       80.00       90.81     11.30 o 
  -8   1  14        2.49       10.11      9.02 o 
  -7   1  14      345.11      302.04     14.73 o 
  -6   1  14     1513.66     1172.32     33.92 o 
  -5   1  14      133.67      139.58      9.40 o 
  -4   1  14     1516.00     1323.22     66.68 o 
  -3   1  14      149.45      132.92      6.87 o 
  -2   1  14      292.86      371.31     14.83 o 
  -1   1  14       12.24       21.15      4.14 o 
   0   1  14      307.88      482.44     11.90 o 
   1   1  14      153.92      143.32     10.01 o 
   2   1  14      980.12      920.40     19.57 o 
   3   1  14      392.71      394.21     17.25 o 
   4   1  14      113.46      109.00      9.90 o 
   5   1  14      625.18      507.88     15.12 o 
   6   1  14       57.69       49.90      7.59 o 
   7   1  14       55.78       45.38      7.68 o 
   8   1  14        0.17       -1.73      6.57 o 
  -8   2  14      913.02      903.89     27.03 o 
  -7   2  14      351.18      320.01     40.07 o 
  -6   2  14     2388.32     2264.15     47.22 o 
  -5   2  14        6.54        5.42      8.33 o 
  -4   2  14     2355.05     2174.88     43.61 o 
  -3   2  14     1038.92      985.17     50.98 o 
  -2   2  14     3546.93     3279.51     31.93 o 
  -1   2  14      370.67      466.84      9.51 o 
   0   2  14     2068.61     2106.87     27.59 o 
   1   2  14     1096.76     1268.18     14.96 o 
   2   2  14      440.57      498.42     21.42 o 
   3   2  14      121.84       96.80     13.25 o 
   4   2  14      706.23      684.38     15.95 o 
   5   2  14     2296.07     1789.51     32.65 o 
   6   2  14      163.49      142.32     10.39 o 
   7   2  14        2.18        4.65      7.25 o 
   8   2  14      126.07      143.35     12.64 o 
  -8   3  14       37.36       36.37     11.89 o 
  -7   3  14      166.65      133.77     10.80 o 
  -6   3  14     1355.09     1201.82     52.13 o 
  -5   3  14     1875.38     1539.97     97.86 o 
  -4   3  14     5100.88     4925.23     67.40 o 
  -3   3  14      543.41      606.68     15.85 o 
  -2   3  14        1.65       11.01      6.39 o 
  -1   3  14     1958.27     2043.77     25.56 o 
   0   3  14     2010.17     1953.12     23.42 o 
   1   3  14     1676.37     1769.35     17.36 o 
   2   3  14      832.62      872.95     24.84 o 
   3   3  14     1704.43     1919.24     41.86 o 
   4   3  14      238.23      199.22     10.61 o 
   5   3  14      731.62      585.95     18.57 o 
   6   3  14      469.96      445.04     14.62 o 
   7   3  14      210.86      205.56     10.08 o 
   8   3  14       37.71       38.97      5.69 o 
  -8   4  14      317.65      381.19     18.53 o 
  -7   4  14      246.32      224.02     12.53 o 
  -6   4  14      880.16      738.09     23.17 o 
  -5   4  14     1142.93     1080.44     26.93 o 
  -4   4  14       25.87       24.33      9.04 o 
  -3   4  14     1006.15     1034.75     30.76 o 
  -2   4  14     2904.97     2868.95     34.33 o 
  -1   4  14      682.50      881.72     13.21 o 
   0   4  14     4211.65     4695.70     37.13 o 
   1   4  14        6.26       26.03      8.42 o 
   2   4  14       83.70       82.11      8.17 o 
   3   4  14      123.57      109.00     11.29 o 
   4   4  14     2753.93     2273.52     26.44 o 
   5   4  14      684.26      530.40     18.24 o 
   6   4  14      301.10      317.87     14.41 o 
   7   4  14       66.60       68.83      7.66 o 
   8   4  14      104.53      181.81     10.67 o 
  -8   5  14      265.56      240.35     14.79 o 
  -7   5  14        8.91        9.70     12.61 o 
  -6   5  14     2055.07     1619.12     29.63 o 
  -5   5  14      143.24      115.67      8.41 o 
  -4   5  14      597.51      508.37     12.22 o 
  -3   5  14        9.16       15.79      8.63 o 
  -2   5  14      788.27      894.85     20.45 o 
  -1   5  14      896.12      861.06     10.25 o 
   0   5  14      333.34      470.96      9.46 o 
   1   5  14     1263.14     1282.89     29.73 o 
   2   5  14     2194.53     2535.21     33.04 o 
   3   5  14      260.78      234.81     14.50 o 
   4   5  14      247.29      219.10     12.88 o 
   5   5  14      104.24       86.99     10.55 o 
   6   5  14       13.87       23.04      9.84 o 
   7   5  14       98.93      141.05      9.85 o 
   8   5  14       47.81       54.56      6.71 o 
  -8   6  14      404.25      426.72     17.10 o 
  -7   6  14      174.47      171.68     15.90 o 
  -6   6  14      133.88      130.83     10.76 o 
  -5   6  14     1236.09     1076.38     27.72 o 
  -4   6  14      198.72      181.70      9.52 o 
  -3   6  14      316.11      343.05     14.03 o 
  -2   6  14     1048.93      986.44     37.73 o 
  -1   6  14        1.62        2.29      6.77 o 
   0   6  14     1036.33     1078.39     13.69 o 
   1   6  14      161.75      200.64     14.01 o 
   2   6  14      220.40      290.25     13.42 o 
   3   6  14       70.08       54.25     11.37 o 
   4   6  14      308.28      286.88     14.09 o 
   5   6  14       66.71       67.75      9.63 o 
   6   6  14       79.28       65.51     10.74 o 
   7   6  14       13.67       18.51      6.95 o 
  -8   7  14       31.39       46.46      6.64 o 
  -7   7  14        9.35        4.09      9.13 o 
  -6   7  14      336.93      302.27     13.90 o 
  -5   7  14      144.37      125.07      8.87 o 
  -4   7  14       50.45       65.15      8.04 o 
  -3   7  14     4332.75     4146.70     52.78 o 
  -2   7  14       55.75      100.33     11.15 o 
  -1   7  14      783.51      831.27     18.86 o 
   0   7  14      452.92      570.89     22.16 o 
   1   7  14     2150.36     2404.45     41.15 o 
   2   7  14      686.16      723.62     18.95 o 
   3   7  14      395.48      354.21     10.83 o 
   4   7  14     1052.16      953.03     17.17 o 
   5   7  14      343.21      310.46     11.04 o 
   6   7  14       53.94       66.06      8.18 o 
   7   7  14      231.41      299.48      9.51 o 
  -8   8  14        1.34       17.55      7.28 o 
  -7   8  14      230.58      248.70      9.56 o 
  -6   8  14        3.92       10.00      7.15 o 
  -5   8  14       17.05       17.81      7.50 o 
  -4   8  14     2260.74     2155.21     26.58 o 
  -3   8  14       74.84       72.37      7.84 o 
  -2   8  14      816.24      658.21     40.09 o 
  -1   8  14       74.98       87.10     10.79 o 
   0   8  14      221.91      200.69     14.68 o 
   1   8  14      621.74      604.73     25.93 o 
   2   8  14     1168.00     1143.31     48.81 o 
   3   8  14       87.29       85.65     10.81 o 
   4   8  14       18.24       18.78      9.31 o 
   5   8  14       27.39       20.75      7.30 o 
   6   8  14      963.45     1029.53     17.92 o 
   7   8  14      153.05      149.31     10.93 o 
  -7   9  14       30.12       24.78      7.35 o 
  -6   9  14     1275.84     1294.01     25.23 o 
  -5   9  14      747.23      744.63     25.92 o 
  -4   9  14      799.84      688.14     18.48 o 
  -3   9  14      171.69      136.97     11.04 o 
  -2   9  14       39.71       22.25      8.53 o 
  -1   9  14      657.87      557.09     18.64 o 
   0   9  14      261.29      259.91     20.72 o 
   1   9  14      111.48      106.94     14.08 o 
   2   9  14        0.67        3.41      9.25 o 
   3   9  14        0.27        4.00      9.13 o 
   4   9  14     1134.02     1077.08     23.62 o 
   5   9  14       30.46       32.08      8.62 o 
   6   9  14       57.34       55.97      8.57 o 
   7   9  14      678.73      879.84     17.55 o 
  -7  10  14      175.63      182.89      8.54 o 
  -6  10  14       33.72       34.26      8.98 o 
  -5  10  14      260.53      259.70     17.23 o 
  -4  10  14       74.32       80.80      8.01 o 
  -3  10  14       44.13       27.21      9.83 o 
  -2  10  14        6.42        7.22      9.09 o 
  -1  10  14      210.61      209.40     14.17 o 
   0  10  14      257.01      258.27     23.14 o 
   1  10  14      524.08      513.29     24.30 o 
   2  10  14       15.94       21.52      9.24 o 
   3  10  14     1091.37     1094.54     23.99 o 
   4  10  14      251.67      245.74     17.65 o 
   5  10  14       16.99       15.61      9.45 o 
   6  10  14        3.04        1.70      6.89 o 
  -6  11  14       44.04       32.90     16.87 o 
  -5  11  14       22.53       28.06     12.38 o 
  -4  11  14       39.86       40.16     10.69 o 
  -3  11  14      203.77      151.40     15.36 o 
  -2  11  14      480.35      455.06     20.61 o 
  -1  11  14      441.67      344.87     35.50 o 
   0  11  14        6.97       18.33     11.40 o 
   1  11  14      248.81      256.26     31.50 o 
   2  11  14        0.14       -7.15     10.22 o 
   3  11  14      572.60      573.20     17.59 o 
   4  11  14      348.45      341.44     13.64 o 
   5  11  14      555.36      587.46     19.09 o 
   6  11  14       56.31       58.37     13.36 o 
  -6  12  14      442.58      485.08     24.17 o 
  -5  12  14      618.71      702.38     43.81 o 
  -4  12  14       42.74       31.72     13.90 o 
  -3  12  14        8.23       11.45     13.41 o 
  -2  12  14        1.82        5.04     12.96 o 
  -1  12  14       19.54       21.91     11.39 o 
   0  12  14      318.39      325.15     16.39 o 
   1  12  14        8.19       21.14     14.02 o 
   2  12  14      306.65      348.77     22.03 o 
   3  12  14       38.77       36.52      8.53 o 
   4  12  14      109.98      109.48     11.71 o 
   5  12  14      188.15      233.34     11.00 o 
  -6  13  14        9.59       24.77     12.78 o 
  -5  13  14       54.99       66.37     11.86 o 
  -4  13  14      839.60      896.91     32.30 o 
  -3  13  14        1.04        5.02     12.99 o 
  -2  13  14      454.59      498.48     17.07 o 
  -1  13  14      680.33      660.70     26.68 o 
   0  13  14        6.93        0.80     13.08 o 
   1  13  14       64.52       52.33     16.50 o 
   2  13  14       24.22       12.44     15.40 o 
   3  13  14       57.59       37.44     14.62 o 
   4  13  14       25.37       39.94     11.20 o 
   5  13  14      238.48      294.89     14.28 o 
  -5  14  14      111.57      101.71     13.54 o 
  -4  14  14      121.33      127.55      8.84 o 
  -3  14  14       19.29        9.10      8.32 o 
  -2  14  14      114.85      116.29     13.28 o 
  -1  14  14       23.84       28.39     10.39 o 
   0  14  14      888.50      925.83     49.65 o 
   1  14  14      229.20      221.42     13.40 o 
   2  14  14      483.34      460.87     24.73 o 
   3  14  14      119.45      120.24     15.11 o 
   4  14  14        6.66       -2.73      9.45 o 
  -4  15  14        2.94        6.96      6.44 o 
  -3  15  14      326.74      322.71     11.25 o 
  -2  15  14      479.17      441.03     17.92 o 
  -1  15  14        8.52        9.77      9.60 o 
   0  15  14       36.09       36.77     11.91 o 
   1  15  14      230.46      203.86     17.84 o 
   2  15  14       28.02       17.24     10.01 o 
   3  15  14       27.66       21.65     10.12 o 
   4  15  14      117.66      146.09     10.85 o 
  -3  16  14       89.68      107.26      9.48 o 
  -2  16  14       24.61       33.07      9.83 o 
  -1  16  14      573.50      706.16     39.27 o 
   0  16  14      146.64      161.41     10.16 o 
   1  16  14       73.94       77.29     13.03 o 
   2  16  14      238.89      241.24     14.66 o 
   3  16  14        0.70       -7.58      7.58 o 
  -2  17  14      209.77      242.67      9.11 o 
  -1  17  14      159.97      189.12      9.14 o 
   0  17  14      555.36      550.36     18.98 o 
   1  17  14        5.56        3.33      8.29 o 
  -7   0  15      757.04      675.15     27.20 o 
  -5   0  15       17.14        5.16     14.23 o 
  -3   0  15      307.93      332.03     15.05 o 
  -1   0  15    11581.74    11860.29     62.01 o 
   1   0  15     4130.01     3983.48     56.52 o 
   3   0  15     1690.21     1535.83     30.25 o 
   5   0  15       23.92       14.34     17.87 o 
   7   0  15     3250.75     3350.24    345.02 o 
  -8   1  15      158.16      190.94     14.12 o 
  -7   1  15        1.52       11.97      9.97 o 
  -6   1  15      221.73      171.84     17.46 o 
  -5   1  15      151.57      133.75     11.35 o 
  -4   1  15       20.98       19.32     25.14 o 
  -3   1  15     2972.24     2901.46     39.16 o 
  -2   1  15     1177.73     1258.43     19.34 o 
  -1   1  15     3177.72     3190.61     27.39 o 
   0   1  15       34.81       47.62      8.06 o 
   1   1  15      773.03      838.80     27.70 o 
   2   1  15      120.43      113.62     10.17 o 
   3   1  15      799.78      772.35     23.57 o 
   4   1  15      605.35      530.74     17.47 o 
   5   1  15      285.82      216.76      9.74 o 
   6   1  15        1.44       -1.02      7.35 o 
   7   1  15      468.30      460.38     19.69 o 
   8   1  15        0.58       -3.08      8.48 o 
  -8   2  15        2.89       11.88     10.10 o 
  -7   2  15      463.16      427.64     15.06 o 
  -6   2  15      248.84      253.41     13.86 o 
  -5   2  15     1009.03     1077.36     24.02 o 
  -4   2  15      190.78      181.63     25.80 o 
  -3   2  15     2667.06     2754.65     41.79 o 
  -2   2  15      146.35      207.89     15.21 o 
  -1   2  15        1.92        2.06      4.87 o 
   0   2  15      898.57     1096.66     55.35 o 
   1   2  15       19.03       56.06      9.31 o 
   2   2  15       64.89       54.11     13.63 o 
   3   2  15     2350.98     2333.85     41.39 o 
   4   2  15       89.70       70.73      8.34 o 
   5   2  15      956.16      793.29     24.21 o 
   6   2  15       35.69       30.82      7.97 o 
   7   2  15       34.31       35.86      7.77 o 
   8   2  15        2.36        2.74      7.53 o 
  -8   3  15       13.96       17.26     10.62 o 
  -7   3  15      505.71      461.24     15.60 o 
  -6   3  15      636.00      499.70     34.51 o 
  -5   3  15      883.71      677.14     57.64 o 
  -4   3  15      816.18      836.64     23.08 o 
  -3   3  15      995.74      959.86     63.31 o 
  -2   3  15      324.27      316.15     23.95 o 
  -1   3  15     5796.71     6219.78     37.61 o 
   0   3  15      109.90      115.44      6.12 o 
   1   3  15      407.08      407.32      8.59 o 
   2   3  15       37.18       47.88     10.17 o 
   3   3  15     4023.61     4490.40     78.37 o 
   4   3  15     1173.40     1026.48     19.37 o 
   5   3  15     2704.26     2191.65     36.71 o 
   6   3  15       49.56       46.92      8.58 o 
   7   3  15      274.67      289.02     10.32 o 
  -8   4  15       50.26       44.93     11.39 o 
  -7   4  15      441.13      398.42     15.41 o 
  -6   4  15      518.38      444.91     14.96 o 
  -5   4  15        9.45        9.98      7.78 o 
  -4   4  15      302.15      259.86     11.53 o 
  -3   4  15      625.06      649.34     25.07 o 
  -2   4  15        7.09       13.35      6.22 o 
  -1   4  15      344.74      408.39      7.72 o 
   0   4  15     1404.74     1502.52     23.45 o 
   1   4  15     5509.36     6035.73    209.83 o 
   2   4  15      572.50      503.50     22.95 o 
   3   4  15      380.20      272.07     23.70 o 
   4   4  15       13.01       -0.56      8.10 o 
   5   4  15      136.64      112.11      8.89 o 
   6   4  15       14.97        9.79      7.72 o 
   7   4  15        1.82        2.96      6.49 o 
  -8   5  15       14.47       17.72     10.07 o 
  -7   5  15       78.40       77.73     14.64 o 
  -6   5  15        1.23       -4.62      8.13 o 
  -5   5  15       69.31       78.77      8.26 o 
  -4   5  15      101.60       95.46      7.70 o 
  -3   5  15     1523.38     1537.12     56.08 o 
  -2   5  15       30.85       37.59      7.32 o 
  -1   5  15     2313.72     2663.21     24.40 o 
   0   5  15      611.32      639.68     13.62 o 
   1   5  15     1475.88     1614.13     30.41 o 
   2   5  15      222.09      256.85     10.82 o 
   3   5  15      392.85      309.22     13.06 o 
   4   5  15      299.15      290.34     14.06 o 
   5   5  15       14.90       16.33      8.06 o 
   6   5  15       35.35       33.98      9.73 o 
   7   5  15      138.84      178.39      9.86 o 
  -8   6  15        5.33        5.06      8.27 o 
  -7   6  15      398.92      387.27     19.89 o 
  -6   6  15      191.08      156.34      9.94 o 
  -5   6  15        4.18       18.98      7.00 o 
  -4   6  15        5.40       17.65      7.39 o 
  -3   6  15      757.68      679.20     20.57 o 
  -2   6  15     1218.26     1400.76     23.93 o 
  -1   6  15      115.67      137.89      8.32 o 
   0   6  15     1316.42     1548.21     19.74 o 
   1   6  15      666.45      760.75     23.14 o 
   2   6  15      114.14      120.00     10.57 o 
   3   6  15      106.93       88.44      9.57 o 
   4   6  15        4.23        9.99      8.78 o 
   5   6  15       16.37       19.76      8.84 o 
   6   6  15      106.97      108.62      9.73 o 
   7   6  15        8.23        7.00      6.46 o 
  -8   7  15       47.84       56.35      8.47 o 
  -7   7  15      386.14      390.05     15.36 o 
  -6   7  15      185.85      166.42      9.98 o 
  -5   7  15      559.88      495.11     12.84 o 
  -4   7  15       20.81       29.86      7.69 o 
  -3   7  15     1027.32      989.95     18.95 o 
  -2   7  15      382.73      392.91     39.65 o 
  -1   7  15      268.10      262.29     12.66 o 
   0   7  15       16.99       34.93     13.28 o 
   1   7  15      102.36       96.29     13.85 o 
   2   7  15     4354.70     4396.81    144.86 o 
   3   7  15     1066.36     1119.54     20.15 o 
   4   7  15     3288.79     2971.50     84.48 o 
   5   7  15     2938.00     2574.49     94.73 o 
   6   7  15       18.70       28.50      7.57 o 
   7   7  15      229.98      279.02      8.88 o 
  -7   8  15      481.26      474.43     14.98 o 
  -6   8  15      117.45       97.04      8.95 o 
  -5   8  15       37.60       51.28      7.97 o 
  -4   8  15     1071.29     1065.81     19.90 o 
  -3   8  15      173.75      128.77     10.79 o 
  -2   8  15     1723.68     1700.30     96.05 o 
  -1   8  15      521.22      594.63     69.13 o 
   0   8  15     1175.25     1001.46     33.13 o 
   1   8  15     2518.93     2477.93     50.08 o 
   2   8  15      141.29      126.55     10.49 o 
   3   8  15     1954.03     1877.20     30.62 o 
   4   8  15       37.86       35.01      9.08 o 
   5   8  15        4.48        6.10      7.10 o 
   6   8  15        3.20        0.14      6.92 o 
   7   8  15       38.19       64.64      9.27 o 
  -7   9  15      100.99      111.15      9.02 o 
  -6   9  15      499.27      514.98     17.06 o 
  -5   9  15      397.85      396.91     17.88 o 
  -4   9  15        1.20        9.23      8.12 o 
  -3   9  15        1.68        8.30      7.32 o 
  -2   9  15      118.99      102.27      9.97 o 
  -1   9  15      752.60      697.37     33.01 o 
   0   9  15      161.48      166.41     19.92 o 
   1   9  15      385.31      408.09     24.55 o 
   2   9  15      560.01      598.72     18.53 o 
   3   9  15      145.94      119.17     10.96 o 
   4   9  15       63.68       64.77      9.20 o 
   5   9  15      328.01      281.82     12.87 o 
   6   9  15       30.86       21.96      8.91 o 
  -7  10  15       39.73       43.79      6.79 o 
  -6  10  15      214.44      248.79     36.05 o 
  -5  10  15      228.42      273.40     13.00 o 
  -4  10  15      577.44      577.38     17.41 o 
  -3  10  15      455.89      375.62     18.39 o 
  -2  10  15      261.47      246.13     16.30 o 
  -1  10  15     1752.57     1667.83     36.42 o 
   0  10  15      229.99      169.91     20.50 o 
   1  10  15      279.49      256.62     34.56 o 
   2  10  15      606.94      562.51     18.15 o 
   3  10  15       20.26       16.94      8.84 o 
   4  10  15       24.65       24.18      8.89 o 
   5  10  15      102.25       98.70     12.20 o 
   6  10  15        0.98       -6.60      7.87 o 
  -6  11  15       65.30       45.68     15.67 o 
  -5  11  15       18.09       14.88     12.89 o 
  -4  11  15       44.69       51.54     13.46 o 
  -3  11  15      212.82      204.41     16.39 o 
  -2  11  15        1.76        8.96     12.39 o 
  -1  11  15      768.36      754.61     42.97 o 
   0  11  15      185.89      148.95     20.97 o 
   1  11  15      615.22      608.31     38.87 o 
   2  11  15      730.95      724.63     21.39 o 
   3  11  15        3.76        8.86      8.91 o 
   4  11  15        0.81       -3.02      8.02 o 
   5  11  15       45.94       36.82      7.13 o 
   6  11  15       33.88       36.18      7.08 o 
  -6  12  15       12.17       26.42     11.87 o 
  -5  12  15       60.15       67.37     12.64 o 
  -4  12  15      282.18      284.69     18.08 o 
  -3  12  15      217.39      208.60     17.22 o 
  -2  12  15     1000.49      955.02     36.04 o 
  -1  12  15       75.23       79.14     12.23 o 
   0  12  15      120.74      141.30     13.38 o 
   1  12  15      200.46      233.59     22.19 o 
   2  12  15      886.59      856.21     55.55 o 
   3  12  15       38.94       57.25      8.69 o 
   4  12  15        0.34       -0.18      7.38 o 
   5  12  15        6.50       -2.00      9.07 o 
  -6  13  15      146.43      180.76     14.27 o 
  -5  13  15      101.31       85.90     18.06 o 
  -4  13  15      269.50      278.01     16.17 o 
  -3  13  15      194.59      168.29     21.09 o 
  -2  13  15      111.06      121.08     13.70 o 
  -1  13  15       63.79       51.94     15.11 o 
   0  13  15      122.83      107.01     25.06 o 
   1  13  15        2.01        4.09     16.10 o 
   2  13  15       25.43       41.45     15.36 o 
   3  13  15       35.50       32.78     13.70 o 
   4  13  15       11.52        5.08     11.28 o 
   5  13  15        0.00       -9.51      9.51 o 
  -5  14  15       93.33       80.05     12.20 o 
  -4  14  15       23.20       23.03      7.10 o 
  -3  14  15       50.28       64.89     10.33 o 
  -2  14  15       51.60       67.39     12.69 o 
  -1  14  15      192.80      204.86     15.06 o 
   0  14  15        2.26        0.22     11.35 o 
   1  14  15       20.79       15.09     15.46 o 
   2  14  15       57.91       40.85     13.66 o 
   3  14  15      107.39      114.78     13.81 o 
   4  14  15        1.15       -1.03     10.30 o 
  -4  15  15      315.85      347.61     12.83 o 
  -3  15  15       18.95       37.80     10.26 o 
  -2  15  15       21.67       23.35     10.06 o 
  -1  15  15       21.00       34.04     10.37 o 
   0  15  15       31.63       33.42     11.02 o 
   1  15  15      344.62      371.85     21.55 o 
   2  15  15        0.22        3.85     10.61 o 
   3  15  15        0.83        1.96      9.66 o 
  -3  16  15      390.05      515.84     20.62 o 
  -2  16  15      224.33      247.18     14.04 o 
  -1  16  15       13.10       12.56      8.93 o 
   0  16  15      408.86      473.36     24.82 o 
   1  16  15      156.03      183.13     15.19 o 
   2  16  15       22.59       26.41      9.67 o 
  -1  17  15      491.49      624.19     18.99 o 
   0  17  15      145.63      169.22     12.51 o 
   1  17  15        3.29       -0.72      9.17 o 
  -8   0  16        0.80        1.59     11.76 o 
  -6   0  16     2658.22     2191.65     44.78 o 
  -4   0  16      114.83      144.50     15.68 o 
  -2   0  16      754.75      912.07     26.94 o 
   0   0  16     1208.63     1734.79     37.94 o 
   2   0  16      586.06      618.27     25.38 o 
   4   0  16      481.08      421.56     46.60 o 
   6   0  16       66.10       76.63     10.61 o 
  -8   1  16      386.82      416.11     18.05 o 
  -7   1  16     1959.45     1869.90    139.40 o 
  -6   1  16      422.43      320.73     14.67 o 
  -5   1  16        0.19        5.14      7.98 o 
  -4   1  16      170.97      136.01      8.59 o 
  -3   1  16      229.08      217.60     10.56 o 
  -2   1  16      460.05      571.22     27.00 o 
  -1   1  16     1812.78     2037.83     27.79 o 
   0   1  16      553.29      619.31     17.28 o 
   1   1  16       23.77       32.02      9.67 o 
   2   1  16      676.99      714.09     19.57 o 
   3   1  16      403.51      406.00     15.93 o 
   4   1  16       13.96        2.74      8.39 o 
   5   1  16       32.32       25.54      8.56 o 
   6   1  16      249.55      233.29     16.39 o 
   7   1  16      183.46      188.98      9.24 o 
  -8   2  16      319.17      291.89     16.19 o 
  -7   2  16        4.86        4.26     10.15 o 
  -6   2  16      120.19       95.62     11.57 o 
  -5   2  16        3.83       10.56      8.19 o 
  -4   2  16      118.40      118.72     13.81 o 
  -3   2  16      252.68      296.68     12.18 o 
  -2   2  16      157.35      179.71      9.83 o 
  -1   2  16       66.25       97.29      5.67 o 
   0   2  16      594.06      487.92     10.48 o 
   1   2  16      458.68      531.33     17.75 o 
   2   2  16        4.23       10.45     17.09 o 
   3   2  16      584.67      558.37     14.04 o 
   4   2  16      997.90      846.17     17.82 o 
   5   2  16     1258.84     1017.75     20.28 o 
   6   2  16      415.29      411.78     13.76 o 
   7   2  16      184.65      154.16      8.66 o 
  -8   3  16      138.21      189.96     13.81 o 
  -7   3  16        3.71       13.26      9.30 o 
  -6   3  16      225.45      151.64     12.92 o 
  -5   3  16      487.15      437.53     17.01 o 
  -4   3  16      493.15      467.81     13.48 o 
  -3   3  16      126.46      178.52     14.61 o 
  -2   3  16      742.49      809.64     17.65 o 
  -1   3  16     3395.38     3645.55     24.49 o 
   0   3  16      609.64      720.85     12.78 o 
   1   3  16      255.87      263.17     10.18 o 
   2   3  16     1874.45     2251.45     43.67 o 
   3   3  16     1191.62     1001.27     22.05 o 
   4   3  16      854.45      681.88     19.09 o 
   5   3  16       32.83       19.50      7.65 o 
   6   3  16       10.60       15.40      8.14 o 
   7   3  16      223.28      215.55      9.03 o 
  -8   4  16       22.82       21.26      9.60 o 
  -7   4  16      430.97      348.01     19.92 o 
  -6   4  16      170.03      138.58      9.47 o 
  -5   4  16      108.80       76.63      8.85 o 
  -4   4  16      982.73      925.10     21.87 o 
  -3   4  16      434.68      385.41     20.74 o 
  -2   4  16     1220.13     1332.01     21.98 o 
  -1   4  16       40.21       48.80      6.65 o 
   0   4  16        1.33       -0.53      4.64 o 
   1   4  16     4064.99     3980.48     56.51 o 
   2   4  16      928.97     1065.32     30.00 o 
   3   4  16      105.47       86.53      8.79 o 
   4   4  16       20.13       18.01      8.24 o 
   5   4  16       96.24       81.57      8.68 o 
   6   4  16      118.49       77.10      8.59 o 
   7   4  16      169.77      211.26      8.47 o 
  -8   5  16       19.28       15.55      8.93 o 
  -7   5  16      361.70      362.48     19.12 o 
  -6   5  16       23.85       16.33      8.40 o 
  -5   5  16     1160.65     1041.72     17.32 o 
  -4   5  16     5754.90     5247.73     39.73 o 
  -3   5  16      269.93      312.63     18.65 o 
  -2   5  16     2224.19     2508.60     30.82 o 
  -1   5  16     3038.68     3335.68     35.50 o 
   0   5  16      652.32      774.44     20.68 o 
   1   5  16       94.26      124.92     10.81 o 
   2   5  16     1936.73     2089.75     42.66 o 
   3   5  16      753.71      678.60     18.35 o 
   4   5  16      386.86      330.34     15.01 o 
   5   5  16       26.97       14.77      7.91 o 
   6   5  16       86.02       84.82     12.74 o 
   7   5  16       30.59       31.06      6.85 o 
  -8   6  16      275.48      283.93     13.37 o 
  -7   6  16      322.45      283.41     17.07 o 
  -6   6  16       83.07       70.44      8.42 o 
  -5   6  16      235.11      221.70     10.03 o 
  -4   6  16       38.02       34.51      7.73 o 
  -3   6  16      108.41      101.84      7.83 o 
  -2   6  16       17.50       35.76     10.27 o 
  -1   6  16       20.05       28.23      9.22 o 
   0   6  16      240.07      263.89      8.28 o 
   1   6  16     2625.48     2849.45     45.39 o 
   2   6  16      243.20      244.76     10.99 o 
   3   6  16      613.96      574.63     48.84 o 
   4   6  16       63.23       58.45     12.26 o 
   5   6  16      361.97      278.20     13.95 o 
   6   6  16      983.92     1020.29     30.72 o 
   7   6  16      305.29      427.80     10.93 o 
  -8   7  16       23.25       23.18      7.43 o 
  -7   7  16       54.39       70.84     11.93 o 
  -6   7  16      158.04      168.12      9.34 o 
  -5   7  16      974.99      808.82     17.47 o 
  -4   7  16       22.15       21.60      7.25 o 
  -3   7  16     1408.53     1369.60     33.63 o 
  -2   7  16      101.45      117.14      9.55 o 
  -1   7  16      907.82     1017.25    132.42 o 
   0   7  16       42.53       61.86     12.15 o 
   1   7  16        3.73       -1.57     16.05 o 
   2   7  16       84.20       72.07      9.28 o 
   3   7  16      578.88      525.79     13.12 o 
   4   7  16      115.11      100.28      9.42 o 
   5   7  16        1.24        8.08      8.18 o 
   6   7  16       14.89       14.34      7.30 o 
   7   7  16       53.47       60.25      8.99 o 
  -7   8  16      780.81      866.33     22.29 o 
  -6   8  16      188.40      164.13     12.72 o 
  -5   8  16     2302.52     2035.52     31.40 o 
  -4   8  16      154.12      133.89      8.86 o 
  -3   8  16      614.90      636.78     18.52 o 
  -2   8  16        6.17        5.53      7.36 o 
  -1   8  16     3243.72     3688.46    180.68 o 
   0   8  16        6.01       12.59     17.41 o 
   1   8  16     1475.07     1427.04     39.14 o 
   2   8  16      146.53      140.92     11.21 o 
   3   8  16       97.91       92.01     10.04 o 
   4   8  16        6.55        5.23      8.60 o 
   5   8  16      132.57      127.75      9.08 o 
   6   8  16      254.67      266.12     16.43 o 
   7   8  16      164.73      203.92     10.23 o 
  -7   9  16       83.70       83.25      9.06 o 
  -6   9  16        1.72       -4.56      8.30 o 
  -5   9  16       33.17       35.04      7.25 o 
  -4   9  16        2.25        5.27      7.77 o 
  -3   9  16     1648.41     1526.61     42.51 o 
  -2   9  16      410.07      449.15     35.23 o 
  -1   9  16     2136.66     1873.20     49.03 o 
   0   9  16     1292.68     1147.52     37.43 o 
   1   9  16       24.35       30.86     17.13 o 
   2   9  16      127.31      131.05     11.41 o 
   3   9  16     2156.90     2032.70     31.36 o 
   4   9  16      164.31      131.05     10.55 o 
   5   9  16      281.96      257.29     11.59 o 
   6   9  16      333.98      379.77     16.03 o 
  -6  10  16       36.36       32.16      8.39 o 
  -5  10  16      575.55      612.54     16.81 o 
  -4  10  16      301.91      300.59     20.83 o 
  -3  10  16      169.73      166.75     13.59 o 
  -2  10  16       64.20       36.71     12.42 o 
  -1  10  16     1535.31     1472.95     45.13 o 
   0  10  16     1024.71      948.72     37.14 o 
   1  10  16     1139.47     1115.70     49.34 o 
   2  10  16       43.42       59.65      8.78 o 
   3  10  16      142.35      124.21     11.37 o 
   4  10  16       10.77       15.25      8.38 o 
   5  10  16       16.36       24.24      7.66 o 
   6  10  16        4.49        4.43      6.67 o 
  -6  11  16       46.55       45.25     13.43 o 
  -5  11  16        9.64        2.06     11.29 o 
  -4  11  16       63.03       58.85     14.64 o 
  -3  11  16      149.51      112.10     15.78 o 
  -2  11  16       86.04       89.03     12.60 o 
  -1  11  16      407.63      375.05     17.32 o 
   0  11  16        0.90        2.98     17.35 o 
   1  11  16      557.10      581.85     24.37 o 
   2  11  16      988.35      967.06     22.49 o 
   3  11  16      301.27      268.92     12.71 o 
   4  11  16      150.52      137.74      9.70 o 
   5  11  16      116.68      134.02      8.04 o 
  -6  12  16      958.90     1148.43     32.17 o 
  -5  12  16      262.60      313.62     17.02 o 
  -4  12  16      369.84      392.39     19.67 o 
  -3  12  16      391.92      328.88     18.66 o 
  -2  12  16      378.85      385.64     20.22 o 
  -1  12  16       14.65       13.67     13.30 o 
   0  12  16       30.07       24.34      9.31 o 
   1  12  16       44.04       45.73      9.27 o 
   2  12  16      323.30      357.82     22.81 o 
   3  12  16       98.95      123.77      9.18 o 
   4  12  16      145.45      153.73      8.71 o 
   5  12  16        0.84       -6.21      6.21 o 
  -5  13  16        5.53        2.97     14.51 o 
  -4  13  16      511.96      529.21     20.54 o 
  -3  13  16      660.64      772.87     19.62 o 
  -2  13  16        2.17        0.63     11.71 o 
  -1  13  16      552.14      608.55     21.42 o 
   0  13  16      385.01      386.92     28.21 o 
   1  13  16       20.73       12.71     15.30 o 
   2  13  16        5.72        8.76     13.45 o 
   3  13  16      356.83      381.19     20.98 o 
   4  13  16       82.21       75.44     11.46 o 
  -5  14  16       75.55       81.26     13.77 o 
  -4  14  16      313.87      363.93     15.26 o 
  -3  14  16      117.66      121.10     12.87 o 
  -2  14  16      342.05      364.92     18.35 o 
  -1  14  16      485.42      551.82     19.95 o 
   0  14  16      352.03      381.49     26.27 o 
   1  14  16      784.69      876.63     33.28 o 
   2  14  16      236.90      262.77     19.28 o 
   3  14  16      607.08      686.99     24.07 o 
   4  14  16       93.41      107.45     10.88 o 
  -4  15  16      184.45      219.03     10.45 o 
  -3  15  16      365.13      459.31     15.71 o 
  -2  15  16      108.05      113.89     11.46 o 
  -1  15  16      909.21      988.61     74.86 o 
   0  15  16       30.12       27.73     14.04 o 
   1  15  16       30.12       20.24     11.21 o 
   2  15  16      103.34       99.89     13.23 o 
   3  15  16      102.90      119.29     11.45 o 
  -3  16  16      133.12      154.42     11.82 o 
  -2  16  16      277.78      286.75     13.61 o 
  -1  16  16        0.92        3.44      8.53 o 
   0  16  16      138.28      134.83     13.50 o 
   1  16  16      639.32      682.86     22.74 o 
   2  16  16      463.74      605.55     18.64 o 
  -7   0  17      941.91      838.61     27.29 o 
  -5   0  17     3087.99     2342.21     44.83 o 
  -3   0  17      790.85      763.76     27.01 o 
  -1   0  17     8721.48     8490.45     93.95 o 
   1   0  17     3925.28     3967.55     60.21 o 
   3   0  17        5.27        9.87     12.31 o 
   5   0  17     2342.71     1917.44    221.46 o 
   7   0  17      382.82      351.51     18.94 o 
  -8   1  17        8.67        5.79     10.46 o 
  -7   1  17      347.19      342.71     47.36 o 
  -6   1  17       83.34       83.16     10.89 o 
  -5   1  17     2346.11     1970.25     63.79 o 
  -4   1  17        0.67        6.39      8.27 o 
  -3   1  17     3522.82     3202.10     50.95 o 
  -2   1  17       42.57       57.38     11.23 o 
  -1   1  17     2002.76     2004.95     28.28 o 
   0   1  17       53.24       45.66      6.18 o 
   1   1  17       15.35        9.86     11.47 o 
   2   1  17       29.38       47.48     14.41 o 
   3   1  17       17.52        8.00      8.68 o 
   4   1  17      332.85      278.89     13.86 o 
   5   1  17      275.05      210.50     18.49 o 
   6   1  17      141.31      122.11      9.70 o 
   7   1  17       49.57       49.04      6.82 o 
  -8   2  17      923.72      951.54     24.10 o 
  -7   2  17     1101.89      966.86     29.17 o 
  -6   2  17        2.79        6.25      9.89 o 
  -5   2  17       16.99        9.58      8.97 o 
  -4   2  17       24.67       14.25      8.46 o 
  -3   2  17     1059.85     1160.02     21.81 o 
  -2   2  17       59.27       72.63     14.27 o 
  -1   2  17      191.90      268.18     10.09 o 
   0   2  17      501.58      539.90     11.09 o 
   1   2  17     3572.05     3735.98     41.43 o 
   2   2  17      214.04      298.47     21.64 o 
   3   2  17       41.01       35.38      7.80 o 
   4   2  17        2.69       -5.74     10.07 o 
   5   2  17       33.11       25.42      8.68 o 
   6   2  17       54.05       43.92      8.33 o 
   7   2  17       17.80       19.36      6.17 o 
  -8   3  17      202.25      191.77     13.85 o 
  -7   3  17        1.54       -3.13     11.74 o 
  -6   3  17      221.71      219.60     21.45 o 
  -5   3  17      815.41      727.63     32.50 o 
  -4   3  17      284.07      255.38     12.78 o 
  -3   3  17     1032.75      917.43     20.31 o 
  -2   3  17      186.04      220.23     11.95 o 
  -1   3  17      772.32      797.42     16.80 o 
   0   3  17      742.15      738.63     16.79 o 
   1   3  17      766.79      921.92     26.68 o 
   2   3  17      726.02      890.50     29.44 o 
   3   3  17       40.90       30.47      8.46 o 
   4   3  17      920.86      769.06     17.54 o 
   5   3  17       12.55        4.24      7.51 o 
   6   3  17       65.70       66.04      8.33 o 
   7   3  17       17.84       25.68      6.07 o 
  -8   4  17      265.87      290.70     14.25 o 
  -7   4  17       41.29       37.16     11.64 o 
  -6   4  17       30.00       26.80      8.30 o 
  -5   4  17     2276.60     1973.96     32.08 o 
  -4   4  17      492.18      389.46     11.30 o 
  -3   4  17       74.11       77.69      7.36 o 
  -2   4  17      219.08      240.86      9.66 o 
  -1   4  17     2184.82     2344.77     21.94 o 
   0   4  17        2.15        1.40      5.69 o 
   1   4  17     1005.89     1046.12     31.67 o 
   2   4  17      145.79      183.48      9.49 o 
   3   4  17        4.91        7.80      8.67 o 
   4   4  17     2246.20     1888.99     29.85 o 
   5   4  17       56.16       65.25      8.45 o 
   6   4  17      718.84      751.00     18.99 o 
   7   4  17      131.89      127.01      8.16 o 
  -8   5  17       16.17       36.08      9.00 o 
  -7   5  17       54.83       53.12     12.57 o 
  -6   5  17       54.23       40.77      7.82 o 
  -5   5  17      139.42      115.09      8.42 o 
  -4   5  17     1091.64      980.30     16.35 o 
  -3   5  17     3223.68     3238.12     73.86 o 
  -2   5  17       63.09       65.23      8.91 o 
  -1   5  17     3022.94     3161.01     33.52 o 
   0   5  17      697.93      794.96     16.44 o 
   1   5  17     2078.85     2228.45     42.79 o 
   2   5  17       30.32       34.02      9.10 o 
   3   5  17      126.11      151.30     11.03 o 
   4   5  17        1.54        0.32      9.27 o 
   5   5  17       71.82       71.21     10.19 o 
   6   5  17       13.98       16.06      8.13 o 
   7   5  17        0.51        1.70      5.96 o 
  -8   6  17       23.82       30.73      7.01 o 
  -7   6  17      382.44      403.78     18.97 o 
  -6   6  17       28.99       15.07      7.94 o 
  -5   6  17     1210.91     1019.96     17.15 o 
  -4   6  17      112.59       74.34      7.77 o 
  -3   6  17      228.89      208.38      9.47 o 
  -2   6  17        8.77       12.93      7.29 o 
  -1   6  17     1476.75     1738.89     95.80 o 
   0   6  17      763.08      915.60     14.46 o 
   1   6  17      182.06      185.25      8.04 o 
   2   6  17        7.42       21.27      8.69 o 
   3   6  17      195.57      193.25     11.78 o 
   4   6  17       87.64       78.91      9.78 o 
   5   6  17      242.91      186.12     12.22 o 
   6   6  17        7.97       16.15      7.76 o 
   7   6  17      227.68      265.58      8.56 o 
  -8   7  17       63.15       58.38      6.43 o 
  -7   7  17      276.97      264.91     14.44 o 
  -6   7  17       18.05       32.15      8.12 o 
  -5   7  17      201.88      188.76      9.42 o 
  -4   7  17      419.30      370.68     17.35 o 
  -3   7  17     1710.57     1535.34     24.00 o 
  -2   7  17      281.58      335.65     10.07 o 
  -1   7  17        3.75       11.17      7.27 o 
   0   7  17     3245.03     3249.03    255.05 o 
   1   7  17        2.87      -10.28     11.52 o 
   2   7  17     3983.04     3959.35     44.50 o 
   3   7  17     3572.06     3237.77     35.81 o 
   4   7  17      102.15       96.77      9.61 o 
   5   7  17       24.97       37.35      8.07 o 
   6   7  17       26.80       30.02      8.21 o 
   7   7  17      137.97      171.25     10.71 o 
  -7   8  17      125.98      151.99     11.02 o 
  -6   8  17       77.57       91.70     10.21 o 
  -5   8  17      453.50      458.38     12.51 o 
  -4   8  17      521.49      513.72     32.89 o 
  -3   8  17     1403.78     1557.61     39.47 o 
  -2   8  17     1028.98     1085.00     32.68 o 
  -1   8  17      290.66      324.09     43.09 o 
   0   8  17      315.24      366.75     30.67 o 
   1   8  17      737.09      671.43     27.31 o 
   2   8  17       42.02       39.68     10.28 o 
   3   8  17      567.91      583.81     17.49 o 
   4   8  17      353.67      311.33     20.57 o 
   5   8  17        0.78       -1.48      7.70 o 
   6   8  17      456.28      524.42     19.35 o 
  -7   9  17        0.15        2.10      7.86 o 
  -6   9  17      204.15      213.95     21.44 o 
  -5   9  17     1238.94     1239.71     27.21 o 
  -4   9  17       16.56       18.17      7.65 o 
  -3   9  17        5.56       13.26      7.63 o 
  -2   9  17      940.01      924.62     47.80 o 
  -1   9  17       52.44       49.49     16.49 o 
   0   9  17       20.44       24.35     15.27 o 
   1   9  17      144.77      124.80     15.62 o 
   2   9  17        8.70       13.00      9.35 o 
   3   9  17      152.12      121.45     10.33 o 
   4   9  17       85.15       82.87      9.71 o 
   5   9  17        4.55       -3.65      9.62 o 
   6   9  17      167.52      162.79     12.22 o 
  -6  10  17      938.03     1032.96     49.63 o 
  -5  10  17       91.87      104.89      9.35 o 
  -4  10  17      445.30      453.04     15.55 o 
  -3  10  17       25.48       14.21      7.89 o 
  -2  10  17     1370.42     1245.59    107.63 o 
  -1  10  17      626.87      608.34     33.08 o 
   0  10  17      422.59      406.66     26.34 o 
   1  10  17      545.86      521.04     20.80 o 
   2  10  17       57.38       67.41     10.18 o 
   3  10  17       57.86       50.23      8.93 o 
   4  10  17      413.56      401.28     14.01 o 
   5  10  17      233.30      229.92     14.00 o 
   6  10  17      460.76      514.95     14.22 o 
  -6  11  17       99.46      101.96     16.04 o 
  -5  11  17       32.73       38.99     11.73 o 
  -4  11  17       15.97        8.29     15.10 o 
  -3  11  17        2.07       12.00     12.81 o 
  -2  11  17       20.80       50.09     13.85 o 
  -1  11  17      308.62      319.48     32.16 o 
   0  11  17       41.65       53.67     16.30 o 
   1  11  17      751.79      786.32     50.92 o 
   2  11  17        7.07       12.71      9.16 o 
   3  11  17       34.54       45.23      8.94 o 
   4  11  17       46.10       37.86      7.17 o 
   5  11  17      180.47      181.93     11.75 o 
  -6  12  17        1.39        7.97     13.29 o 
  -5  12  17      455.59      466.45     18.73 o 
  -4  12  17       26.76       27.46     11.77 o 
  -3  12  17      182.24      196.07     16.31 o 
  -2  12  17       76.92       67.68     13.16 o 
  -1  12  17        1.38       -2.70     12.79 o 
   0  12  17      271.47      270.06     12.99 o 
   1  12  17      197.29      257.99     13.27 o 
   2  12  17      348.05      356.45     13.52 o 
   3  12  17      973.92     1127.07     20.40 o 
   4  12  17       34.29       48.17     11.68 o 
  -5  13  17       27.62       30.36      7.80 o 
  -4  13  17       29.29       35.53     11.27 o 
  -3  13  17       91.81       74.15     12.61 o 
  -2  13  17      436.47      486.85     20.20 o 
  -1  13  17        8.91        2.20     12.15 o 
   0  13  17       46.94       40.79     18.53 o 
   1  13  17      270.32      309.44     22.20 o 
   2  13  17      157.16      193.49     18.79 o 
   3  13  17       91.34      103.19     14.31 o 
   4  13  17       16.73       10.44     10.46 o 
  -4  14  17       26.19       28.74      9.26 o 
  -3  14  17     1599.41     1738.42     30.83 o 
  -2  14  17      751.74      874.44     23.87 o 
  -1  14  17      149.98      168.17     13.12 o 
   0  14  17       84.94       93.43     18.21 o 
   1  14  17       76.35       69.81     14.44 o 
   2  14  17      164.68      211.51     17.59 o 
   3  14  17       39.54       55.16     10.35 o 
  -3  15  17        0.17       -0.06      8.50 o 
  -2  15  17       17.27       21.45     10.19 o 
  -1  15  17      224.90      234.14     26.38 o 
   0  15  17      433.61      409.52     23.00 o 
   1  15  17       68.76       82.36     13.78 o 
   2  15  17       60.72       67.58     10.04 o 
   3  15  17       90.39      102.61      9.69 o 
  -2  16  17        0.12        3.71     10.53 o 
  -1  16  17       42.32       77.10     11.94 o 
   0  16  17       16.03       23.07     10.53 o 
   1  16  17        0.11        3.82      9.70 o 
  -8   0  18     2427.36     2517.58     33.66 o 
  -6   0  18     1820.05     1445.28     35.56 o 
  -4   0  18     1210.47     1053.47     29.55 o 
  -2   0  18     2658.23     2395.67     46.49 o 
   0   0  18       46.33       34.74      9.30 o 
   2   0  18       18.47       22.77     19.34 o 
   4   0  18     1223.29     1049.58    151.13 o 
   6   0  18      629.04      660.46     78.80 o 
  -8   1  18      866.49      948.56     22.64 o 
  -7   1  18      163.30      146.95     10.40 o 
  -6   1  18     1104.30     1086.62     50.38 o 
  -5   1  18        0.50        5.53      9.66 o 
  -4   1  18      178.52      188.99     13.89 o 
  -3   1  18      113.98      104.43     12.77 o 
  -2   1  18       38.57       19.58      9.30 o 
  -1   1  18     3305.54     3467.80     32.42 o 
   0   1  18      395.07      292.23      9.56 o 
   1   1  18      459.94      516.42     18.06 o 
   2   1  18       61.15       39.00     11.45 o 
   3   1  18        0.13       19.90     15.21 o 
   4   1  18     3112.56     2438.39     36.06 o 
   5   1  18        1.63        0.67      9.73 o 
   6   1  18      369.20      290.46     14.12 o 
   7   1  18      168.52      150.20     10.25 o 
  -8   2  18      120.76      121.06     11.43 o 
  -7   2  18        2.68        9.73     10.95 o 
  -6   2  18      385.47      286.54     18.90 o 
  -5   2  18        4.56        9.38      8.34 o 
  -4   2  18      484.04      476.33     22.59 o 
  -3   2  18      101.85      113.03     21.65 o 
  -2   2  18      189.34      175.51     15.56 o 
  -1   2  18      243.55      248.81      8.83 o 
   0   2  18      296.81      358.21     10.22 o 
   1   2  18       83.77       81.28     23.76 o 
   2   2  18     2142.33     2276.77     62.55 o 
   3   2  18        4.04       -2.83      8.17 o 
   4   2  18      348.29      295.09     12.55 o 
   5   2  18      267.34      215.19     11.64 o 
   6   2  18       13.82        4.23      7.51 o 
   7   2  18       79.20       73.91      6.36 o 
  -8   3  18      553.55      626.30     18.45 o 
  -7   3  18      582.35      576.20     22.19 o 
  -6   3  18      181.24      141.28     11.04 o 
  -5   3  18        4.88       21.10     11.67 o 
  -4   3  18       36.30       38.88      8.34 o 
  -3   3  18       28.77       12.75     11.08 o 
  -2   3  18     2035.34     2095.34     53.71 o 
  -1   3  18      412.65      433.91     12.32 o 
   0   3  18     9681.04     9902.71     49.90 o 
   1   3  18       15.82       29.04     12.59 o 
   2   3  18      120.29       93.84      6.70 o 
   3   3  18       71.73       70.62      8.59 o 
   4   3  18        0.44        3.25      7.65 o 
   5   3  18      114.86      112.56      9.16 o 
   6   3  18      471.41      447.45     12.83 o 
   7   3  18       58.50       47.36      6.02 o 
  -8   4  18      535.99      596.17     17.50 o 
  -7   4  18      366.52      336.12     18.33 o 
  -6   4  18      144.62      108.83      9.22 o 
  -5   4  18      220.70      215.87     10.69 o 
  -4   4  18     1534.79     1315.47     32.28 o 
  -3   4  18      306.54      294.98     11.00 o 
  -2   4  18     1091.15     1161.78     18.32 o 
  -1   4  18      961.31      992.66     16.84 o 
   0   4  18      539.48      612.80     13.80 o 
   1   4  18     1243.56     1283.44     35.22 o 
   2   4  18      555.00      592.72     14.00 o 
   3   4  18     5676.34     5193.41    139.09 o 
   4   4  18     1830.15     1562.10     30.56 o 
   5   4  18        6.97       -1.13      6.96 o 
   6   4  18        2.70        8.86      6.72 o 
   7   4  18      225.84      248.57      9.21 o 
  -8   5  18      139.25      196.76     11.54 o 
  -7   5  18       10.00        5.04      9.29 o 
  -6   5  18      181.28      151.73     13.95 o 
  -5   5  18       53.06       49.08      7.20 o 
  -4   5  18      923.26      823.24     21.84 o 
  -3   5  18     2112.19     2023.54     24.83 o 
  -2   5  18      253.53      248.68      8.87 o 
  -1   5  18      740.14      798.94     17.40 o 
   0   5  18     3118.78     3352.67     72.52 o 
   1   5  18       21.55       13.93      5.66 o 
   2   5  18      744.66      741.19     18.53 o 
   3   5  18      615.21      508.15     19.47 o 
   4   5  18      227.70      200.90     16.47 o 
   5   5  18        5.40       15.54      8.72 o 
   6   5  18       72.47       64.33      8.34 o 
   7   5  18      252.83      310.78     23.84 o 
  -8   6  18       23.72       28.55      6.14 o 
  -7   6  18       59.19       59.98     10.67 o 
  -6   6  18        2.30       -0.81      7.88 o 
  -5   6  18       58.27       58.25      7.49 o 
  -4   6  18       14.02        7.14      6.42 o 
  -3   6  18     1013.19     1074.49     15.02 o 
  -2   6  18     1890.04     2026.92     23.46 o 
  -1   6  18      475.24      551.62     13.41 o 
   0   6  18      164.73      176.85      7.89 o 
   1   6  18      258.37      262.08      9.81 o 
   2   6  18     1288.16     1218.86     22.61 o 
   3   6  18      279.02      243.79     12.84 o 
   4   6  18     1997.11     1726.92     27.81 o 
   5   6  18        5.18        8.92      8.05 o 
   6   6  18       93.17       93.27      8.48 o 
   7   6  18        0.11        0.10      7.57 o 
  -7   7  18      137.07      138.46     12.25 o 
  -6   7  18        7.54       10.22      8.67 o 
  -5   7  18      840.51      788.72     15.48 o 
  -4   7  18       37.93       25.11      7.43 o 
  -3   7  18     1257.18     1346.88     28.51 o 
  -2   7  18      390.82      383.18     12.60 o 
  -1   7  18      848.68      916.52     20.16 o 
   0   7  18     2017.92     1986.27    133.14 o 
   1   7  18        3.95        4.15     11.28 o 
   2   7  18      564.66      538.79     22.52 o 
   3   7  18       84.28      111.48      9.53 o 
   4   7  18      196.25      162.81     10.66 o 
   5   7  18      151.56      122.47      9.68 o 
   6   7  18        4.50        7.58      8.31 o 
  -7   8  18       48.58       81.01      9.71 o 
  -6   8  18      333.09      373.68     27.31 o 
  -5   8  18      226.25      193.54      9.38 o 
  -4   8  18     1115.29     1096.74     21.28 o 
  -3   8  18       26.60       21.87      7.32 o 
  -2   8  18      314.20      412.11     12.77 o 
  -1   8  18       14.19       26.20     17.48 o 
   0   8  18      684.01      761.25     80.13 o 
   1   8  18     1679.05     1748.06    129.99 o 
   2   8  18       14.55        2.68     14.89 o 
   3   8  18       40.46       33.88      9.47 o 
   4   8  18       90.43       84.25      9.04 o 
   5   8  18      120.58      150.97     14.31 o 
   6   8  18        1.55       10.39      9.12 o 
  -7   9  18      140.36      136.82      8.93 o 
  -6   9  18        1.78        3.70      7.58 o 
  -5   9  18        3.54        1.47      7.78 o 
  -4   9  18      330.06      334.08     11.00 o 
  -3   9  18     1408.81     1283.77     30.63 o 
  -2   9  18      205.74      237.54     11.67 o 
  -1   9  18       46.78       50.36     13.14 o 
   0   9  18       16.30       32.26     16.86 o 
   1   9  18       45.38       57.32      9.60 o 
   2   9  18      188.57      153.41     16.37 o 
   3   9  18      169.02      161.43     11.20 o 
   4   9  18       26.74       19.51     12.33 o 
   5   9  18       11.86       14.23     10.35 o 
   6   9  18      143.93      152.54     10.48 o 
  -6  10  18      130.88      148.98     13.40 o 
  -5  10  18      197.19      235.48     16.59 o 
  -4  10  18      380.10      375.14     11.37 o 
  -3  10  18      386.38      396.84     12.76 o 
  -2  10  18        6.18        3.12     22.31 o 
  -1  10  18       42.79       73.76     17.66 o 
   0  10  18      282.79      262.00     22.27 o 
   1  10  18      780.56      759.90     64.96 o 
   2  10  18       85.43       95.89      9.63 o 
   3  10  18      293.43      257.17     24.34 o 
   4  10  18       36.85       37.06      8.12 o 
   5  10  18       30.92       30.39      8.76 o 
  -6  11  18      410.27      442.73     22.43 o 
  -5  11  18      909.77     1027.00     43.06 o 
  -4  11  18       77.08       57.32     12.52 o 
  -3  11  18       32.20       27.72     12.04 o 
  -2  11  18      478.92      451.94     28.96 o 
  -1  11  18       72.87       59.26     18.97 o 
   0  11  18       70.56       60.81     16.39 o 
   1  11  18       25.79       34.45      8.92 o 
   2  11  18       51.25       44.51      8.79 o 
   3  11  18      473.20      478.81     14.92 o 
   4  11  18       12.94       14.03      7.01 o 
   5  11  18      467.82      504.76     15.32 o 
  -6  12  18      386.16      448.05     17.86 o 
  -5  12  18      112.05      127.68     15.74 o 
  -4  12  18       95.59       93.13     13.41 o 
  -3  12  18      345.15      375.19     18.51 o 
  -2  12  18      698.14      719.93     23.80 o 
  -1  12  18       66.14       48.77     18.71 o 
   0  12  18        8.35        6.66      9.21 o 
   1  12  18      190.11      192.16     25.36 o 
   2  12  18      210.33      237.02     11.54 o 
   3  12  18      358.19      413.17     12.86 o 
   4  12  18       96.76      123.89      7.47 o 
  -5  13  18      196.90      270.04     18.00 o 
  -4  13  18      246.69      366.04     16.25 o 
  -3  13  18     1046.49     1086.75     26.44 o 
  -2  13  18      677.37      777.26     23.28 o 
  -1  13  18      126.86      144.28     20.81 o 
   0  13  18      388.40      369.01     26.24 o 
   1  13  18       78.32      120.14     17.24 o 
   2  13  18       14.01       12.16      8.10 o 
   3  13  18        8.32        2.93      7.01 o 
   4  13  18      120.23      138.56     10.93 o 
  -4  14  18       15.37       24.39      8.45 o 
  -3  14  18       18.44       10.89     10.53 o 
  -2  14  18      165.49      146.77     12.63 o 
  -1  14  18      348.50      451.72     26.98 o 
   0  14  18      214.58      226.62     19.94 o 
   1  14  18        0.67       15.49     12.48 o 
   2  14  18        4.49        2.06     11.20 o 
   3  14  18        2.80       24.04      9.81 o 
  -3  15  18      386.13      499.71     35.34 o 
  -2  15  18       90.95      116.69     10.93 o 
  -1  15  18      263.97      339.05     21.32 o 
   0  15  18      109.35      151.03     16.32 o 
   1  15  18      237.51      219.81     17.44 o 
   2  15  18       81.06       70.59     10.56 o 
  -2  16  18        0.29        4.19     10.92 o 
  -1  16  18      144.96      153.21     12.96 o 
   0  16  18        0.21        2.26     10.67 o 
   1  16  18       50.19       70.76      8.93 o 
  -7   0  19        1.62        7.88     12.31 o 
  -5   0  19      120.66      148.82     15.37 o 
  -3   0  19      655.06      651.27     22.98 o 
  -1   0  19     5747.13     5790.64     50.81 o 
   1   0  19      226.58      222.96     22.50 o 
   3   0  19     1416.83     1252.01    136.65 o 
   5   0  19       22.97       13.59     11.01 o 
   7   0  19      357.90      381.91     16.81 o 
  -8   1  19     1538.31     1568.75     25.84 o 
  -7   1  19       23.06       32.23      8.23 o 
  -6   1  19       34.19       24.91      9.10 o 
  -5   1  19       19.13       43.67      9.20 o 
  -4   1  19      151.24      147.95     11.05 o 
  -3   1  19        1.80        5.72      9.64 o 
  -2   1  19      615.06      659.20     18.52 o 
  -1   1  19        5.79        5.48      8.23 o 
   0   1  19      228.69      193.24     10.21 o 
   1   1  19        0.29      -11.31     15.21 o 
   2   1  19     1111.36     1084.40     24.98 o 
   3   1  19       48.45       41.59      8.51 o 
   4   1  19        0.27        6.04      7.56 o 
   5   1  19      601.31      546.51     24.98 o 
   6   1  19      145.16      134.15      8.84 o 
   7   1  19       45.60       44.58      7.08 o 
  -8   2  19        0.05       -1.73      8.11 o 
  -7   2  19      411.45      393.73     19.24 o 
  -6   2  19      141.46      106.74     13.20 o 
  -5   2  19       39.59       55.72      9.71 o 
  -4   2  19     1990.15     2031.19     91.85 o 
  -3   2  19       16.30       33.49      9.43 o 
  -2   2  19       90.40      136.44     17.43 o 
  -1   2  19      553.04      617.83     15.34 o 
   0   2  19       92.55      111.34      7.50 o 
   1   2  19      147.88      165.89     14.15 o 
   2   2  19       70.75       55.16      8.87 o 
   3   2  19      248.74      221.06     13.30 o 
   4   2  19     1143.24     1001.75     24.30 o 
   5   2  19      664.50      575.16     15.37 o 
   6   2  19        1.65        2.21      6.85 o 
   7   2  19      368.69      393.76      8.82 o 
  -8   3  19       16.29       17.29      7.42 o 
  -7   3  19      138.87      105.33     13.43 o 
  -6   3  19       10.35        7.70      8.55 o 
  -5   3  19      307.45      206.78     26.16 o 
  -4   3  19      321.52      247.50     12.85 o 
  -3   3  19       88.61       83.28     10.64 o 
  -2   3  19      139.51      122.37      9.66 o 
  -1   3  19       46.13       34.55      7.35 o 
   0   3  19       61.15       91.18      7.54 o 
   1   3  19      682.59      734.70     66.63 o 
   2   3  19       76.98       68.86      8.80 o 
   3   3  19       86.27       92.17      8.84 o 
   4   3  19      450.18      330.79     12.75 o 
   5   3  19      427.02      417.21     13.31 o 
   6   3  19       68.92       67.19      7.56 o 
   7   3  19       29.23       30.30      5.26 o 
  -8   4  19      120.73      160.33     10.81 o 
  -7   4  19      125.08      124.06     12.33 o 
  -6   4  19       46.67       48.88      9.03 o 
  -5   4  19       11.67       14.76      7.77 o 
  -4   4  19      686.54      643.24     13.59 o 
  -3   4  19      648.51      628.50     14.73 o 
  -2   4  19      407.73      434.16     12.19 o 
  -1   4  19       15.60       23.69      6.19 o 
   0   4  19      144.75      168.99      7.18 o 
   1   4  19      290.70      307.99     16.46 o 
   2   4  19      763.73      707.06     15.79 o 
   3   4  19      842.20      767.86     20.16 o 
   4   4  19       42.52       37.18      7.67 o 
   5   4  19     1146.82     1064.62     34.76 o 
   6   4  19       13.99       20.26      6.74 o 
   7   4  19        2.95       -3.90      5.20 o 
  -8   5  19      145.96      176.07      9.96 o 
  -7   5  19       11.28       13.20     10.40 o 
  -6   5  19        3.08       -6.83      8.03 o 
  -5   5  19        9.34       13.69      7.33 o 
  -4   5  19      202.90      199.57      9.22 o 
  -3   5  19      241.68      211.50      9.02 o 
  -2   5  19     3628.78     3676.13     39.04 o 
  -1   5  19       73.71       75.30      6.43 o 
   0   5  19      597.14      619.05     12.00 o 
   1   5  19      535.27      588.10     12.22 o 
   2   5  19      324.87      357.20     16.87 o 
   3   5  19     3901.67     3337.44     38.74 o 
   4   5  19       49.49       39.86      8.14 o 
   5   5  19        0.77       10.07      9.77 o 
   6   5  19      909.18      886.67     23.88 o 
   7   5  19        0.65        1.65      4.52 o 
  -7   6  19       30.72       28.26      9.41 o 
  -6   6  19      114.72      109.21     10.92 o 
  -5   6  19      197.85      198.10     10.95 o 
  -4   6  19       16.11       16.43      6.31 o 
  -3   6  19      554.00      583.26     13.51 o 
  -2   6  19      981.66     1110.54     22.48 o 
  -1   6  19      345.67      389.20     12.01 o 
   0   6  19     1405.42     1502.91     19.69 o 
   1   6  19      352.39      384.36     13.16 o 
   2   6  19     3496.55     3269.46     36.67 o 
   3   6  19      113.31      117.37      9.98 o 
   4   6  19       64.89       76.15      9.58 o 
   5   6  19      166.98      137.47     10.28 o 
   6   6  19      331.68      370.62     11.64 o 
  -7   7  19       28.20       24.09      8.64 o 
  -6   7  19        7.01       15.95      8.30 o 
  -5   7  19       35.97       28.88      7.14 o 
  -4   7  19      408.68      435.37     11.82 o 
  -3   7  19      684.14      692.66     17.30 o 
  -2   7  19      641.07      654.20     14.99 o 
  -1   7  19      523.02      576.01     16.80 o 
   0   7  19     3724.19     3663.34    189.47 o 
   1   7  19      390.91      417.12     19.22 o 
   2   7  19     1147.80     1119.90     21.56 o 
   3   7  19      221.90      187.57     11.26 o 
   4   7  19      130.53      148.06     15.36 o 
   5   7  19       14.67       14.36      7.19 o 
   6   7  19      112.64      133.37      7.25 o 
  -7   8  19      904.44      982.69     19.84 o 
  -6   8  19      437.36      465.83     14.78 o 
  -5   8  19      670.52      681.40     13.83 o 
  -4   8  19       34.88       32.06      7.68 o 
  -3   8  19     3039.72     3271.04     43.88 o 
  -2   8  19      181.53      229.41     19.51 o 
  -1   8  19      339.51      380.50     58.68 o 
   0   8  19      253.04      248.35     19.81 o 
   1   8  19       71.83       68.99     10.82 o 
   2   8  19       74.14       52.76      9.33 o 
   3   8  19        8.35       15.31     12.33 o 
   4   8  19      503.48      512.92     27.01 o 
   5   8  19      687.46      695.21     58.88 o 
   6   8  19       12.93       13.50      7.60 o 
  -6   9  19       24.80       34.14      7.67 o 
  -5   9  19      372.91      366.78     18.79 o 
  -4   9  19        2.52       -4.23      7.48 o 
  -3   9  19      407.98      429.06     17.59 o 
  -2   9  19      819.98      922.70     95.22 o 
  -1   9  19      425.17      505.95     55.34 o 
   0   9  19      358.84      372.67     43.86 o 
   1   9  19      180.17      163.52     11.64 o 
   2   9  19       60.52       68.66     10.32 o 
   3   9  19      100.39       91.76     20.10 o 
   4   9  19       17.70       11.33      9.91 o 
   5   9  19       74.74       67.07     10.02 o 
   6   9  19      151.34      223.01     10.08 o 
  -6  10  19      371.68      403.01     22.56 o 
  -5  10  19        6.94        5.31      7.24 o 
  -4  10  19      207.20      265.70     17.77 o 
  -3  10  19        4.41        4.07      8.82 o 
  -2  10  19      179.35      219.61     17.87 o 
  -1  10  19      316.74      257.57     22.69 o 
   0  10  19      291.59      258.24     22.42 o 
   1  10  19       96.10       98.80     10.30 o 
   2  10  19      688.82      676.94     18.57 o 
   3  10  19      389.97      435.37     14.57 o 
   4  10  19      163.06      171.64     14.01 o 
   5  10  19       30.15       39.90      8.62 o 
  -6  11  19      601.93      651.08     23.23 o 
  -5  11  19        2.45        7.06     15.30 o 
  -4  11  19      190.08      188.36     14.91 o 
  -3  11  19      196.23      185.33     15.47 o 
  -2  11  19       32.05       56.20     12.66 o 
  -1  11  19      345.28      308.41     25.70 o 
   0  11  19     2346.32     2483.54    165.44 o 
   1  11  19       30.56       44.21      9.30 o 
   2  11  19      350.96      354.40     13.68 o 
   3  11  19        1.52        5.63      7.34 o 
   4  11  19      472.72      534.34     12.65 o 
   5  11  19       97.28       93.68      7.94 o 
  -5  12  19      556.02      649.28     25.87 o 
  -4  12  19      156.31      177.52     14.43 o 
  -3  12  19      277.10      251.09     16.91 o 
  -2  12  19       43.65       31.39     12.73 o 
  -1  12  19      205.67      215.63     23.73 o 
   0  12  19       35.43       42.58      8.92 o 
   1  12  19       11.42       24.28      8.10 o 
   2  12  19      754.11      803.78     22.13 o 
   3  12  19      928.57      988.35     17.62 o 
   4  12  19      113.31      139.27      7.26 o 
  -5  13  19       12.79       12.15     12.72 o 
  -4  13  19      166.60      208.63     12.98 o 
  -3  13  19      391.92      464.56     17.91 o 
  -2  13  19      510.65      610.02     22.48 o 
  -1  13  19      894.26      955.55     36.63 o 
   0  13  19      879.90      991.48     35.88 o 
   1  13  19      341.70      399.08     13.29 o 
   2  13  19       44.43       53.58      7.48 o 
   3  13  19       49.75       46.49      6.80 o 
  -4  14  19      203.16      202.48     14.12 o 
  -3  14  19      162.24      228.36     22.39 o 
  -2  14  19      704.97      840.51     20.51 o 
  -1  14  19       12.50       20.59     14.68 o 
   0  14  19       10.45       16.20     14.25 o 
   1  14  19      465.37      495.91     24.08 o 
   2  14  19       66.97      111.04     13.12 o 
  -3  15  19      209.18      252.50     14.27 o 
  -2  15  19        1.14        9.25     12.61 o 
  -1  15  19      165.05      234.33     16.31 o 
   0  15  19      516.19      609.73     23.67 o 
   1  15  19       66.58      107.03     11.68 o 
   2  15  19       76.47       98.24     10.39 o 
  -1  16  19       20.50       33.32      8.72 o 
   0  16  19       42.96       33.06     10.03 o 
  -6   0  20      788.81      806.50     27.51 o 
  -4   0  20     4910.03     4239.88     58.25 o 
  -2   0  20      346.40      351.89     17.79 o 
   0   0  20      124.53       76.61     11.61 o 
   2   0  20      498.11      439.27     23.62 o 
   4   0  20        1.20        1.64      9.36 o 
   6   0  20       91.10       91.67     13.39 o 
  -8   1  20      140.60      143.98      9.67 o 
  -7   1  20      388.99      405.94     20.82 o 
  -6   1  20      660.66      661.46     61.20 o 
  -5   1  20       50.11       27.15      9.35 o 
  -4   1  20     1144.84      961.63     38.58 o 
  -3   1  20     1278.83     1246.59     22.32 o 
  -2   1  20       82.87       87.11     21.13 o 
  -1   1  20       69.94       63.12     10.56 o 
   0   1  20      987.41      972.62     21.33 o 
   1   1  20       96.48      100.75      9.62 o 
   2   1  20      418.81      406.69     12.92 o 
   3   1  20      239.85      189.57     11.22 o 
   4   1  20     2938.09     2232.72     34.16 o 
   5   1  20      393.23      317.88     15.63 o 
   6   1  20      151.49      131.52     10.49 o 
   7   1  20       72.95       82.88      6.54 o 
  -8   2  20       92.13      103.02      8.78 o 
  -7   2  20       10.03        9.57     10.74 o 
  -6   2  20      185.10      176.10     15.71 o 
  -5   2  20       49.19       39.06      9.84 o 
  -4   2  20     2083.78     2154.61     97.80 o 
  -3   2  20       12.10       20.01     13.66 o 
  -2   2  20        6.93       -1.41     11.00 o 
  -1   2  20        7.89       11.49      5.36 o 
   0   2  20        1.78        0.73      5.37 o 
   1   2  20       19.64       19.41     11.85 o 
   2   2  20     2733.10     2483.74     28.00 o 
   3   2  20        4.14        8.62      7.58 o 
   4   2  20      170.66      136.01      9.72 o 
   5   2  20       45.32       45.79      7.62 o 
   6   2  20       95.95       91.49      7.66 o 
   7   2  20        0.14       -3.93      5.89 o 
  -8   3  20      303.32      358.29     12.41 o 
  -7   3  20       65.89       70.77     11.53 o 
  -6   3  20     1066.40      886.49     47.51 o 
  -5   3  20        0.70        4.34      8.07 o 
  -4   3  20      418.54      325.07     16.67 o 
  -3   3  20      632.31      602.67     17.15 o 
  -2   3  20     5479.55     5342.67     82.26 o 
  -1   3  20       76.66       74.11      6.29 o 
   0   3  20      979.37     1000.34     15.09 o 
   1   3  20      607.22      656.19     24.18 o 
   2   3  20     1886.25     1893.45     40.48 o 
   3   3  20       35.08       42.28      8.13 o 
   4   3  20      341.73      240.78     12.55 o 
   5   3  20      435.47      386.93     15.85 o 
   6   3  20       69.58       67.90      6.94 o 
   7   3  20       65.83       50.61      6.91 o 
  -8   4  20       33.19       34.42      7.35 o 
  -7   4  20       14.05       10.72      7.56 o 
  -6   4  20      330.50      334.81     29.29 o 
  -5   4  20      366.71      338.42     14.90 o 
  -4   4  20     3121.96     2883.68     38.94 o 
  -3   4  20       22.01       12.55      7.85 o 
  -2   4  20       65.34       74.19     10.76 o 
  -1   4  20     1098.46     1154.03     15.97 o 
   0   4  20      283.24      304.88      9.17 o 
   1   4  20      523.77      515.44     12.97 o 
   2   4  20      107.75       69.53      7.63 o 
   3   4  20       19.05       27.57      7.60 o 
   4   4  20      302.35      280.00     16.39 o 
   5   4  20      660.28      613.05     14.81 o 
   6   4  20       14.53       10.54      5.66 o 
   7   4  20       38.72       37.74      6.85 o 
  -7   5  20       55.49       57.62     10.81 o 
  -6   5  20       96.71      117.92      9.22 o 
  -5   5  20      311.65      280.80     13.27 o 
  -4   5  20      123.95      111.57      7.14 o 
  -3   5  20     1956.27     1959.02     33.18 o 
  -2   5  20     2594.52     2698.95     28.88 o 
  -1   5  20     1131.86     1092.69     27.60 o 
   0   5  20      456.03      484.40     14.31 o 
   1   5  20     2299.17     2290.96     41.36 o 
   2   5  20       12.05       11.69      8.22 o 
   3   5  20     2012.14     1764.51     28.70 o 
   4   5  20      303.29      255.65     17.57 o 
   5   5  20     1036.83      944.55     29.74 o 
   6   5  20      830.53      760.88     34.34 o 
  -7   6  20       30.37       39.93      9.92 o 
  -6   6  20      586.28      574.34     17.20 o 
  -5   6  20      880.98      824.94     20.46 o 
  -4   6  20       21.35       20.17      6.36 o 
  -3   6  20        0.76        4.33      6.97 o 
  -2   6  20       32.95       38.07      7.35 o 
  -1   6  20      916.54      912.13     22.29 o 
   0   6  20      512.67      583.54     13.02 o 
   1   6  20     1114.46     1232.61     51.38 o 
   2   6  20     1941.66     1991.33    112.83 o 
   3   6  20       74.37       60.10      8.43 o 
   4   6  20      222.82      194.98     11.53 o 
   5   6  20      127.19      121.57      9.61 o 
   6   6  20       24.84       21.90      5.76 o 
  -7   7  20        0.56       -1.72      6.53 o 
  -6   7  20      489.46      505.65     15.62 o 
  -5   7  20       13.37       22.72      6.73 o 
  -4   7  20        7.67        5.45      6.43 o 
  -3   7  20     2681.62     2800.45     24.97 o 
  -2   7  20       78.72       58.22      7.60 o 
  -1   7  20     1044.32     1030.11     22.93 o 
   0   7  20      615.48      598.97     48.60 o 
   1   7  20      602.86      669.61     16.61 o 
   2   7  20       28.36       49.50      8.57 o 
   3   7  20       78.81       80.23      8.39 o 
   4   7  20      262.38      278.94     23.80 o 
   5   7  20        1.92       -6.23      6.89 o 
   6   7  20       53.26       50.25      6.47 o 
  -7   8  20        0.46        2.64      6.28 o 
  -6   8  20      145.27      167.01     10.26 o 
  -5   8  20      132.95      140.02     10.03 o 
  -4   8  20       27.90       37.14      7.19 o 
  -3   8  20      242.42      251.15      9.68 o 
  -2   8  20     1145.95     1237.28     23.01 o 
  -1   8  20        4.96        1.90      9.52 o 
   0   8  20     2225.16     2392.40    159.39 o 
   1   8  20       65.19       73.85     10.61 o 
   2   8  20       41.20       33.68     11.79 o 
   3   8  20       13.71        8.81     10.85 o 
   4   8  20        1.16        0.94      7.46 o 
   5   8  20      131.87      157.95     13.40 o 
   6   8  20       32.54       36.47      7.38 o 
  -6   9  20      133.02      153.39      8.70 o 
  -5   9  20      288.06      300.29     18.23 o 
  -4   9  20      133.85      141.92      8.42 o 
  -3   9  20      107.07      123.25      8.50 o 
  -2   9  20       88.92      103.90     16.22 o 
  -1   9  20      649.33      681.89     57.93 o 
   0   9  20      224.88      243.52     35.48 o 
   1   9  20       25.45       31.18      9.44 o 
   2   9  20       10.15       11.63      8.25 o 
   3   9  20     2542.50     2451.03     44.63 o 
   4   9  20       18.19       21.04     10.83 o 
   5   9  20      116.11      125.28     11.86 o 
  -6  10  20      120.80      153.03      7.46 o 
  -5  10  20       60.62       78.23      8.32 o 
  -4  10  20      313.91      357.62     15.44 o 
  -3  10  20        4.30        6.74      8.34 o 
  -2  10  20      585.99      618.21     57.77 o 
  -1  10  20      403.36      386.28     25.31 o 
   0  10  20        9.18       10.03     15.45 o 
   1  10  20      485.46      480.03     16.08 o 
   2  10  20      105.26      108.92     13.33 o 
   3  10  20      122.01      129.94      9.68 o 
   4  10  20       14.22        7.37      8.35 o 
   5  10  20       54.34       43.91      8.49 o 
  -5  11  20      211.73      221.58     17.43 o 
  -4  11  20        0.12        7.97     10.97 o 
  -3  11  20      725.76      783.22     34.92 o 
  -2  11  20      518.26      525.43     31.66 o 
  -1  11  20      522.93      465.79     28.56 o 
   0  11  20        1.80       17.27      8.40 o 
   1  11  20      340.41      373.81     19.12 o 
   2  11  20        6.91        2.99      7.84 o 
   3  11  20      511.85      546.76     14.19 o 
   4  11  20       34.99       36.98      8.08 o 
  -5  12  20       15.02        9.83     13.48 o 
  -4  12  20      141.83      144.61     12.87 o 
  -3  12  20       25.71       13.93     11.76 o 
  -2  12  20      256.76      259.76     25.76 o 
  -1  12  20      403.68      542.56     38.84 o 
   0  12  20      176.85      162.64     15.50 o 
   1  12  20      672.28      700.93     50.85 o 
   2  12  20        0.43        0.54      7.60 o 
   3  12  20       46.84       40.44      6.84 o 
   4  12  20      202.15      207.74      9.48 o 
  -4  13  20       39.62       36.22      9.43 o 
  -3  13  20       53.29       61.27     11.36 o 
  -2  13  20       47.68       42.09     17.65 o 
  -1  13  20        0.03        0.12     14.74 o 
   0  13  20      917.46     1041.24     19.06 o 
   1  13  20       16.48       13.09      7.81 o 
   2  13  20      601.09      616.94     30.59 o 
   3  13  20      153.46      159.26     11.62 o 
  -3  14  20        5.01       20.08     11.49 o 
  -2  14  20        0.51       14.93     14.09 o 
  -1  14  20       23.84       21.87     11.63 o 
   0  14  20      112.33      145.02     16.42 o 
   1  14  20       69.91       64.72     12.05 o 
   2  14  20       13.38        8.83     11.12 o 
  -2  15  20        0.38        8.31      9.80 o 
  -1  15  20      297.88      311.42     18.30 o 
   0  15  20       20.27       45.56     11.56 o 
   1  15  20      510.00      615.27     19.30 o 
  -7   0  21        0.77        8.00     11.13 o 
  -5   0  21      267.32      236.04     16.96 o 
  -3   0  21      221.00      196.42     15.56 o 
  -1   0  21      576.33      509.41     17.31 o 
   1   0  21      371.70      265.44     20.69 o 
   3   0  21       18.40       43.70     14.98 o 
   5   0  21      756.44      652.58     26.74 o 
   7   0  21       32.65       31.40      7.57 o 
  -7   1  21      889.70      790.28     23.06 o 
  -6   1  21       40.96       48.88      9.33 o 
  -5   1  21      630.24      577.25     24.29 o 
  -4   1  21      167.36      140.54     10.48 o 
  -3   1  21      174.90      156.45     10.84 o 
  -2   1  21     1081.36     1103.26     21.91 o 
  -1   1  21       45.09       31.20      5.47 o 
   0   1  21      736.90      761.81     16.29 o 
   1   1  21      912.70      920.40     15.14 o 
   2   1  21      829.59      798.87     16.88 o 
   3   1  21     2627.40     2225.39     42.64 o 
   4   1  21        5.48        1.42      7.82 o 
   5   1  21      122.60      120.70      9.21 o 
   6   1  21      155.74      120.32      9.43 o 
   7   1  21      294.70      327.55     12.10 o 
  -7   2  21      116.87      118.21     11.30 o 
  -6   2  21       62.52       50.12     10.28 o 
  -5   2  21      118.91      113.71     14.72 o 
  -4   2  21       46.04       29.28     10.76 o 
  -3   2  21      452.56      427.26     21.45 o 
  -2   2  21     1330.26     1280.80     20.86 o 
  -1   2  21     1102.27      988.09     13.53 o 
   0   2  21       82.77       79.59      5.78 o 
   1   2  21       74.34       58.62      7.79 o 
   2   2  21       50.57       31.91      7.85 o 
   3   2  21       23.71       20.17      7.26 o 
   4   2  21      756.17      602.03     15.53 o 
   5   2  21       10.60       15.64      7.37 o 
   6   2  21       11.00       12.18      6.13 o 
   7   2  21       18.73       30.58      7.20 o 
  -7   3  21       91.54       88.43     10.94 o 
  -6   3  21      694.12      663.16     23.87 o 
  -5   3  21       51.49       51.25      9.41 o 
  -4   3  21      854.34      753.47     18.99 o 
  -3   3  21      397.99      396.37     15.74 o 
  -2   3  21        1.05        5.35      7.94 o 
  -1   3  21      261.27      249.61      9.18 o 
   0   3  21      112.16      115.37      6.85 o 
   1   3  21     2253.05     2282.73     31.38 o 
   2   3  21      463.88      394.90     12.90 o 
   3   3  21      595.26      554.76     24.20 o 
   4   3  21        0.33        3.84      7.73 o 
   5   3  21      425.55      398.64     12.44 o 
   6   3  21      641.35      593.19     20.07 o 
  -7   4  21       54.92       79.58      7.92 o 
  -6   4  21     1405.26     1277.34     30.65 o 
  -5   4  21       12.94        6.39      8.33 o 
  -4   4  21     1980.11     1817.75     50.68 o 
  -3   4  21      860.89      825.94     19.70 o 
  -2   4  21     2219.28     2310.64     55.36 o 
  -1   4  21     4958.65     4794.66     61.08 o 
   0   4  21       26.17       17.76      6.18 o 
   1   4  21      222.57      219.59      8.61 o 
   2   4  21      375.35      294.13     11.61 o 
   3   4  21       13.29        4.40      7.52 o 
   4   4  21       25.80       24.57      7.05 o 
   5   4  21     1163.95     1107.35     28.68 o 
   6   4  21       95.02      110.50      7.77 o 
  -7   5  21      169.41      166.48     11.63 o 
  -6   5  21       17.24       23.80     11.73 o 
  -5   5  21     1033.06      943.05     30.27 o 
  -4   5  21      299.78      299.61      9.27 o 
  -3   5  21      206.69      186.07      8.63 o 
  -2   5  21       40.01       54.48     10.03 o 
  -1   5  21     5027.78     4988.47     46.94 o 
   0   5  21       64.16       58.07      7.46 o 
   1   5  21     1716.73     1739.96     73.56 o 
   2   5  21        6.27        1.39      5.59 o 
   3   5  21        2.50        8.03      6.96 o 
   4   5  21        2.98       13.78      8.10 o 
   5   5  21        7.69        5.71      6.57 o 
   6   5  21      217.26      248.97      9.34 o 
  -7   6  21      147.15      144.87     10.35 o 
  -6   6  21       15.66       15.21     10.18 o 
  -5   6  21       49.74       55.81      6.80 o 
  -4   6  21       99.33      107.26      6.70 o 
  -3   6  21        2.96        8.42      7.24 o 
  -2   6  21      687.12      704.77     16.04 o 
  -1   6  21     1602.44     1509.24     26.66 o 
   0   6  21      457.19      440.73     15.13 o 
   1   6  21      696.76      808.84     45.98 o 
   2   6  21       51.99       55.47      6.60 o 
   3   6  21      215.26      232.94     10.37 o 
   4   6  21        9.89        2.03      7.36 o 
   5   6  21      310.34      324.82     14.66 o 
   6   6  21       77.09       99.05      6.43 o 
  -7   7  21       10.10       26.86      7.21 o 
  -6   7  21      884.44      932.83     24.30 o 
  -5   7  21        5.11       -4.79      8.46 o 
  -4   7  21      257.04      293.74      8.92 o 
  -3   7  21       94.10       89.84      8.39 o 
  -2   7  21       24.50       19.00      8.45 o 
  -1   7  21      614.79      602.67     17.75 o 
   0   7  21      218.54      247.80     19.81 o 
   1   7  21     1504.43     1508.05     31.06 o 
   2   7  21      258.22      255.54     11.82 o 
   3   7  21       32.50       36.51      8.39 o 
   4   7  21      103.76       90.39     15.58 o 
   5   7  21        4.11        8.14      6.19 o 
   6   7  21       66.15      118.32      8.57 o 
  -6   8  21        3.82        5.19      8.49 o 
  -5   8  21     1112.05     1159.66     48.78 o 
  -4   8  21      197.27      188.38      9.44 o 
  -3   8  21       11.84       16.36      7.30 o 
  -2   8  21      129.49      127.93     14.58 o 
  -1   8  21     1170.46     1142.29     49.01 o 
   0   8  21      217.90      244.26     20.90 o 
   1   8  21       32.79       29.19     11.66 o 
   2   8  21      129.36      118.02     14.04 o 
   3   8  21       18.99       12.96     12.10 o 
   4   8  21       78.17       61.77      7.34 o 
   5   8  21        0.65        1.19      8.03 o 
  -6   9  21       38.97       53.99      8.66 o 
  -5   9  21       77.00      105.90      9.09 o 
  -4   9  21       89.81      108.62      9.82 o 
  -3   9  21        0.57       -1.01      8.73 o 
  -2   9  21      390.74      447.41     29.12 o 
  -1   9  21      247.09      217.89     24.63 o 
   0   9  21       19.36       16.84     10.36 o 
   1   9  21      424.32      415.50     31.00 o 
   2   9  21       20.59       25.60     12.26 o 
   3   9  21        5.15        1.52     10.79 o 
   4   9  21      111.99      102.49     10.86 o 
   5   9  21      145.78      139.22     10.66 o 
  -5  10  21     1083.17     1256.39     50.32 o 
  -4  10  21     1045.28     1217.02     43.08 o 
  -3  10  21       34.19       30.29      8.44 o 
  -2  10  21        0.03       -3.89      9.61 o 
  -1  10  21      113.92       83.97     18.44 o 
   0  10  21     2175.98     2251.74     50.37 o 
   1  10  21       13.14       14.32     14.27 o 
   2  10  21      125.50      126.46     10.01 o 
   3  10  21        8.49       10.13      9.65 o 
   4  10  21      208.22      245.56     13.72 o 
   5  10  21       19.85       34.39      6.99 o 
  -5  11  21        5.02        3.08     12.55 o 
  -4  11  21        2.53       -7.64     15.60 o 
  -3  11  21      298.03      295.64     15.08 o 
  -2  11  21      331.28      402.66     26.99 o 
  -1  11  21      199.85      230.89     21.84 o 
   0  11  21      426.77      415.16     23.68 o 
   1  11  21      116.53      132.25     10.22 o 
   2  11  21      173.96      207.20     10.84 o 
   3  11  21        0.34        7.67      8.56 o 
   4  11  21       60.80       63.67      8.16 o 
  -4  12  21        0.75        4.69     10.05 o 
  -3  12  21      297.38      297.01     23.12 o 
  -2  12  21      344.86      364.11     25.79 o 
  -1  12  21      378.71      426.07     48.82 o 
   0  12  21      279.93      336.14     13.41 o 
   1  12  21      151.29      179.27     16.30 o 
   2  12  21        1.58       -1.81      6.72 o 
   3  12  21       16.78        2.69      7.44 o 
  -4  13  21       48.47       66.22     13.31 o 
  -3  13  21        0.95       -9.03     13.76 o 
  -2  13  21      753.38      911.89     32.87 o 
  -1  13  21       38.81       39.07     15.06 o 
   0  13  21      126.93      155.80      8.25 o 
   1  13  21        8.86       11.05      6.92 o 
   2  13  21       18.88       10.19     13.46 o 
  -3  14  21      607.66      786.70     25.33 o 
  -2  14  21        5.71        4.59     10.86 o 
  -1  14  21       23.08       35.75     13.61 o 
   0  14  21        8.35       11.78     11.92 o 
   1  14  21        0.39       -0.68     11.09 o 
  -1  15  21       11.30       24.24      9.97 o 
   0  15  21       73.20       68.86     11.40 o 
  -6   0  22        7.51       15.93     11.39 o 
  -4   0  22        7.91       15.82     12.82 o 
  -2   0  22       34.04       46.32     12.88 o 
   0   0  22        2.30       37.51     21.19 o 
   2   0  22     1575.83     1474.65     39.79 o 
   4   0  22      333.72      269.69     19.85 o 
   6   0  22      532.11      483.24     19.11 o 
  -7   1  22       42.45       48.28     10.13 o 
  -6   1  22        0.12        8.78      8.32 o 
  -5   1  22      223.31      176.76     10.33 o 
  -4   1  22      238.32      189.30     11.04 o 
  -3   1  22     1988.45     1879.02     27.73 o 
  -2   1  22       96.57       64.87      7.39 o 
  -1   1  22      646.55      649.80     12.20 o 
   0   1  22       20.39       20.90      5.77 o 
   1   1  22      556.58      531.55     13.81 o 
   2   1  22      807.59      735.65     16.74 o 
   3   1  22        1.79       -2.39      7.90 o 
   4   1  22     2985.50     2385.96     50.94 o 
   5   1  22        4.60       11.74      6.88 o 
   6   1  22       44.37       37.77      6.99 o 
  -7   2  22        3.88        3.87      8.51 o 
  -6   2  22      277.01      230.43     15.02 o 
  -5   2  22       34.28       17.84      9.21 o 
  -4   2  22      359.53      389.16     14.32 o 
  -3   2  22       28.26       16.97      8.06 o 
  -2   2  22      286.05      325.00     20.24 o 
  -1   2  22      422.87      443.97      9.19 o 
   0   2  22      298.42      325.32      9.98 o 
   1   2  22      313.98      281.09     10.89 o 
   2   2  22      320.77      233.82     14.58 o 
   3   2  22      329.46      248.82     11.19 o 
   4   2  22      149.81      114.06      8.78 o 
   5   2  22       37.24       31.27      6.76 o 
   6   2  22      460.56      484.20     12.93 o 
  -7   3  22       56.22       43.77      6.95 o 
  -6   3  22      309.00      266.93     16.17 o 
  -5   3  22       18.39       11.45      8.61 o 
  -4   3  22      152.16      134.52     20.06 o 
  -3   3  22     1483.54     1387.92     36.26 o 
  -2   3  22     2038.32     1814.62     29.02 o 
  -1   3  22       21.12       24.07      6.05 o 
   0   3  22      485.50      483.64     11.89 o 
   1   3  22      383.62      378.77     13.63 o 
   2   3  22       85.29       50.34      7.65 o 
   3   3  22      207.05      179.20     10.00 o 
   4   3  22       19.98       16.58      6.88 o 
   5   3  22      779.73      704.48     14.61 o 
   6   3  22      185.17      208.31      7.32 o 
  -7   4  22      140.82      132.41      7.99 o 
  -6   4  22      354.54      360.44     28.26 o 
  -5   4  22      353.64      344.49     11.55 o 
  -4   4  22        6.24        6.79      7.11 o 
  -3   4  22      335.92      325.28     11.51 o 
  -2   4  22      191.93      189.26     12.55 o 
  -1   4  22      531.12      480.06     11.85 o 
   0   4  22      251.28      225.30     13.21 o 
   1   4  22     2914.24     2985.98     82.58 o 
   2   4  22        1.37       -1.57      5.55 o 
   3   4  22      182.82      163.97      9.19 o 
   4   4  22       48.21       46.97      7.65 o 
   5   4  22       78.50       74.69      7.11 o 
   6   4  22       65.08       65.74      6.15 o 
  -7   5  22      231.95      244.21     11.98 o 
  -6   5  22       66.70       50.16      7.76 o 
  -5   5  22        7.08       18.73      7.01 o 
  -4   5  22      105.74       76.87      7.68 o 
  -3   5  22       73.99       86.16      7.80 o 
  -2   5  22      747.40      782.87     20.42 o 
  -1   5  22       27.32       27.56      8.49 o 
   0   5  22        8.05       13.54      8.15 o 
   1   5  22     1971.71     2077.81     94.16 o 
   2   5  22      377.33      365.21     20.23 o 
   3   5  22        0.30        2.88      5.31 o 
   4   5  22      434.12      393.91     14.02 o 
   5   5  22       98.97       65.66      7.88 o 
   6   5  22        6.70        7.20      5.03 o 
  -7   6  22        2.02        2.12      6.31 o 
  -6   6  22        2.73        6.67      8.39 o 
  -5   6  22        3.44       10.43      7.31 o 
  -4   6  22      379.01      378.15      9.68 o 
  -3   6  22       27.34       27.01      7.35 o 
  -2   6  22       17.12       23.90      7.90 o 
  -1   6  22      620.23      617.66     18.63 o 
   0   6  22      629.42      684.12     27.39 o 
   1   6  22     3370.16     3639.33    177.97 o 
   2   6  22        0.37        7.79      6.26 o 
   3   6  22      955.04      883.14     24.01 o 
   4   6  22       16.11       17.81      7.30 o 
   5   6  22      229.60      222.15      9.85 o 
   6   6  22      217.62      238.89     11.66 o 
  -7   7  22       81.13       72.48      7.34 o 
  -6   7  22       85.77      103.47     10.93 o 
  -5   7  22      132.93      128.64     10.49 o 
  -4   7  22       42.43       36.50      6.51 o 
  -3   7  22        3.64        2.84      7.69 o 
  -2   7  22        1.69        4.28     10.33 o 
  -1   7  22       13.82       15.45      9.54 o 
   0   7  22      157.32      185.38     10.59 o 
   1   7  22      175.57      171.58     10.27 o 
   2   7  22      594.96      613.56     16.26 o 
   3   7  22        0.51       -1.91      7.09 o 
   4   7  22      270.26      272.51     19.58 o 
   5   7  22      113.76      120.50      7.22 o 
  -6   8  22      169.05      188.37     11.33 o 
  -5   8  22        2.19        3.09      7.91 o 
  -4   8  22      126.05      130.01      9.31 o 
  -3   8  22      903.11      988.48     33.40 o 
  -2   8  22      880.33      926.50     21.71 o 
  -1   8  22     2037.93     2108.88    129.22 o 
   0   8  22      992.12     1065.62     63.81 o 
   1   8  22       20.46       33.18     10.88 o 
   2   8  22     1067.85      949.66     29.81 o 
   3   8  22      323.80      303.70     18.73 o 
   4   8  22       52.05       51.33     11.40 o 
   5   8  22      602.92      605.12     18.33 o 
  -6   9  22      652.32      646.31     15.43 o 
  -5   9  22      248.42      272.70     11.36 o 
  -4   9  22       48.44       36.87      7.51 o 
  -3   9  22       10.33        8.70      9.37 o 
  -2   9  22     1256.32     1378.50    107.92 o 
  -1   9  22      427.40      475.42     36.78 o 
   0   9  22       18.14       29.41     10.27 o 
   1   9  22     1487.56     1581.18     45.35 o 
   2   9  22      177.54      187.89     16.32 o 
   3   9  22      156.89      139.72     13.75 o 
   4   9  22      126.36      114.50     11.76 o 
   5   9  22        0.20        0.04      7.19 o 
  -5  10  22       36.53       60.12      7.18 o 
  -4  10  22     1894.20     2180.33     36.80 o 
  -3  10  22       22.26       45.02      9.12 o 
  -2  10  22       49.21       50.18     11.94 o 
  -1  10  22      659.33      741.50     59.82 o 
   0  10  22      413.85      416.40     24.23 o 
   1  10  22        3.81       -0.27      8.78 o 
   2  10  22        4.99        6.98     10.32 o 
   3  10  22      305.27      298.35     15.82 o 
   4  10  22      273.73      272.59     13.80 o 
  -5  11  22      197.65      181.19     13.84 o 
  -4  11  22      398.34      465.87     19.62 o 
  -3  11  22       40.42       42.99     16.64 o 
  -2  11  22       76.00       59.52     16.21 o 
  -1  11  22        7.84        8.82     16.10 o 
   0  11  22       15.30        5.95      8.20 o 
   1  11  22      499.49      522.35     24.39 o 
   2  11  22      171.17      192.24     17.99 o 
   3  11  22        0.73       -2.86      6.95 o 
   4  11  22      129.30      166.06      9.42 o 
  -4  12  22       72.79       67.95     12.53 o 
  -3  12  22      337.96      386.93     22.57 o 
  -2  12  22     1382.71     1442.70     40.82 o 
  -1  12  22      689.93      829.72     57.23 o 
   0  12  22      445.15      558.22     18.19 o 
   1  12  22        6.64        9.13      9.36 o 
   2  12  22      294.79      315.01     11.56 o 
   3  12  22       22.77       24.60      6.85 o 
  -3  13  22        4.30       20.99     13.44 o 
  -2  13  22       48.45       38.44     14.51 o 
  -1  13  22        3.35       10.72      7.74 o 
   0  13  22      756.21      863.01     36.04 o 
   1  13  22      113.27      119.47     12.25 o 
   2  13  22       12.16        5.67      6.74 o 
  -2  14  22      298.03      401.18     19.05 o 
  -1  14  22       56.97       57.91     12.73 o 
   0  14  22       20.13       35.17     11.70 o 
   1  14  22       31.89       29.03     11.64 o 
  -7   0  23        3.74       -3.22     10.75 o 
  -5   0  23      230.79      207.44     16.18 o 
  -3   0  23      251.84      236.28     17.25 o 
  -1   0  23      289.73      286.77     10.63 o 
   1   0  23        1.03        4.65      9.33 o 
   3   0  23      785.84      652.22     27.29 o 
   5   0  23        0.48       10.76     10.24 o 
  -7   1  23      621.07      696.69     19.04 o 
  -6   1  23      300.40      332.96     12.12 o 
  -5   1  23      712.42      690.82     52.01 o 
  -4   1  23      125.91      113.36     10.17 o 
  -3   1  23       19.62       22.52      9.68 o 
  -2   1  23        1.01       -3.40      6.72 o 
  -1   1  23     1559.16     1399.66     19.61 o 
   0   1  23      231.53      266.74      8.03 o 
   1   1  23     1534.43     1388.66     18.61 o 
   2   1  23      190.86      130.56     14.89 o 
   3   1  23        1.25       16.42      7.26 o 
   4   1  23       23.22       23.70      7.85 o 
   5   1  23       13.99       12.41      7.63 o 
   6   1  23        0.23        1.68      5.61 o 
  -7   2  23      106.01      124.40     16.06 o 
  -6   2  23      547.55      467.37     19.21 o 
  -5   2  23     1242.98     1022.41     85.55 o 
  -4   2  23       49.32       38.85      8.43 o 
  -3   2  23     2839.99     2465.56     85.56 o 
  -2   2  23       14.79        8.86      6.14 o 
  -1   2  23      410.78      389.86     10.56 o 
   0   2  23      209.68      181.82      6.73 o 
   1   2  23       24.31       13.27      5.20 o 
   2   2  23        0.57        1.36      5.18 o 
   3   2  23     2164.38     1795.70     34.75 o 
   4   2  23        1.72        4.57      7.20 o 
   5   2  23       38.76       27.46      6.58 o 
   6   2  23       39.53       26.05      6.24 o 
  -7   3  23      952.73     1077.31     34.50 o 
  -6   3  23       16.24       15.04      7.85 o 
  -5   3  23      438.35      472.82     17.04 o 
  -4   3  23       70.88       73.44     14.40 o 
  -3   3  23      559.79      547.32     27.93 o 
  -2   3  23      220.89      195.03     13.15 o 
  -1   3  23      351.02      319.04      8.81 o 
   0   3  23     2432.89     2356.50     68.90 o 
   1   3  23     2468.94     2469.72     43.49 o 
   2   3  23      116.82       99.71      6.13 o 
   3   3  23      569.32      505.93     19.05 o 
   4   3  23      531.67      466.84     13.16 o 
   5   3  23        9.87       14.23      6.05 o 
   6   3  23       23.40       21.28      4.84 o 
  -7   4  23      416.24      454.92     14.74 o 
  -6   4  23       11.13       15.52      7.08 o 
  -5   4  23       88.92       88.52      8.83 o 
  -4   4  23        5.90        2.29      7.38 o 
  -3   4  23      268.86      261.08     13.83 o 
  -2   4  23     1531.82     1521.07     34.03 o 
  -1   4  23       18.46       13.69      9.01 o 
   0   4  23      287.99      282.30     11.37 o 
   1   4  23      151.83      156.88      8.80 o 
   2   4  23       78.74       76.53      5.83 o 
   3   4  23      712.55      659.60     19.61 o 
   4   4  23        2.78        0.30      6.59 o 
   5   4  23      168.92      142.83     10.84 o 
   6   4  23      293.23      296.11     11.76 o 
  -7   5  23      925.45      925.74     18.82 o 
  -6   5  23      230.26      268.48     32.50 o 
  -5   5  23     1225.36     1161.60     36.23 o 
  -4   5  23      393.86      406.18     12.14 o 
  -3   5  23      236.87      218.47     10.85 o 
  -2   5  23        1.38        1.19      9.60 o 
  -1   5  23       24.74       23.47      9.17 o 
   0   5  23        9.54        7.83      6.88 o 
   1   5  23      319.93      347.27     13.92 o 
   2   5  23      371.33      421.85     18.63 o 
   3   5  23      800.03      780.95     32.05 o 
   4   5  23      219.01      229.15     11.56 o 
   5   5  23       34.91       31.14      6.81 o 
   6   5  23       76.78       75.26      6.84 o 
  -7   6  23       30.29       37.96      6.75 o 
  -6   6  23      235.73      228.13     13.55 o 
  -5   6  23        1.14        5.65      7.71 o 
  -4   6  23      903.90      884.25     17.04 o 
  -3   6  23      819.89      799.14     25.53 o 
  -2   6  23       35.38       43.15      9.58 o 
  -1   6  23      984.43      972.95     22.42 o 
   0   6  23      108.88      110.74      7.61 o 
   1   6  23      146.75      128.70      7.78 o 
   2   6  23      224.30      237.19     11.75 o 
   3   6  23        9.14        9.42      7.46 o 
   4   6  23      254.52      219.17     17.50 o 
   5   6  23      541.40      576.66     12.55 o 
  -6   7  23        6.08       11.02      6.92 o 
  -5   7  23       58.67       55.93     11.37 o 
  -4   7  23      182.32      179.42      9.37 o 
  -3   7  23      349.69      336.26     11.73 o 
  -2   7  23        1.76       -7.66      7.66 o 
  -1   7  23        7.42       11.51     10.55 o 
   0   7  23       75.79       76.94      9.26 o 
   1   7  23       29.91       28.62      8.26 o 
   2   7  23       17.14       20.29      8.16 o 
   3   7  23      239.37      230.20     15.82 o 
   4   7  23      608.52      622.12     29.96 o 
   5   7  23        1.52        1.29      5.40 o 
  -6   8  23       76.18       95.32      8.61 o 
  -5   8  23      110.97      144.05      9.40 o 
  -4   8  23      631.16      626.83     17.81 o 
  -3   8  23     1585.80     1647.34     98.10 o 
  -2   8  23        1.96       -6.39      9.31 o 
  -1   8  23     1021.83     1039.98     35.95 o 
   0   8  23     1374.00     1490.22     34.28 o 
   1   8  23        1.46       -5.96     10.79 o 
   2   8  23      824.63      809.07     27.36 o 
   3   8  23      384.71      353.97     18.91 o 
   4   8  23       91.00      102.92     11.87 o 
   5   8  23      312.92      353.89     13.02 o 
  -6   9  23        4.53        8.67      6.94 o 
  -5   9  23      149.10      161.61     10.66 o 
  -4   9  23        7.34       13.05      7.77 o 
  -3   9  23      110.84      104.64     11.77 o 
  -2   9  23     1434.74     1574.44    105.28 o 
  -1   9  23       44.51       36.58      9.32 o 
   0   9  23      304.02      345.79     19.35 o 
   1   9  23      116.68      128.61     15.10 o 
   2   9  23       34.16       39.78     10.79 o 
   3   9  23      335.30      291.43     15.85 o 
   4   9  23      458.11      464.37     17.01 o 
   5   9  23       89.90       88.11      7.39 o 
  -5  10  23        9.10        5.28      7.80 o 
  -4  10  23       53.12       62.82      8.18 o 
  -3  10  23       86.71      117.53      9.76 o 
  -2  10  23        4.77        8.77      8.98 o 
  -1  10  23       13.02       15.81      9.71 o 
   0  10  23       46.52       65.27      9.11 o 
   1  10  23      492.03      536.45     15.27 o 
   2  10  23      726.87      773.96     23.82 o 
   3  10  23       81.76       91.53     10.58 o 
   4  10  23      130.09      172.55     10.86 o 
  -4  11  23       58.71       54.87     13.87 o 
  -3  11  23        0.71      -11.97     14.97 o 
  -2  11  23        4.23       -1.65     15.37 o 
  -1  11  23       43.24       46.93     14.71 o 
   0  11  23        1.89       -3.82      8.36 o 
   1  11  23       33.00       28.03      7.80 o 
   2  11  23       51.31       64.38      9.78 o 
   3  11  23       66.16       68.49      8.31 o 
  -3  12  23       94.91       90.16     14.71 o 
  -2  12  23        6.22        4.05      8.29 o 
  -1  12  23      450.00      483.15     13.80 o 
   0  12  23        2.68        4.11      8.98 o 
   1  12  23      195.69      214.15      9.57 o 
   2  12  23       68.29       66.66      8.24 o 
  -3  13  23        2.54        3.23     13.12 o 
  -2  13  23       84.17      112.10     14.83 o 
  -1  13  23       73.61       82.16      7.33 o 
   0  13  23      117.14      158.65      7.64 o 
   1  13  23        4.56        3.70     15.37 o 
  -1  14  23       23.79       33.27     12.36 o 
  -6   0  24       17.94       18.89     10.30 o 
  -4   0  24      980.63      929.62     28.64 o 
  -2   0  24        4.16        6.38      9.35 o 
   0   0  24     3088.91     3014.58     53.53 o 
   2   0  24        2.74        5.57      6.89 o 
   4   0  24       99.32       61.75     11.60 o 
   6   0  24      168.03      160.26     10.57 o 
  -7   1  24        0.05        2.07      6.38 o 
  -6   1  24     1195.35     1233.15     44.85 o 
  -5   1  24      652.37      630.73     17.14 o 
  -4   1  24     1005.68     1000.00     20.64 o 
  -3   1  24      358.50      302.97     10.97 o 
  -2   1  24     2532.35     2253.37     28.01 o 
  -1   1  24      142.20      117.80      6.46 o 
   0   1  24      214.05      220.62      7.53 o 
   1   1  24        0.45        0.84      4.88 o 
   2   1  24     4713.96     4229.12     88.50 o 
   3   1  24       45.64       26.99      7.57 o 
   4   1  24       38.88       40.21      7.36 o 
   5   1  24        5.78       -2.02      6.67 o 
   6   1  24      165.75      195.62      7.55 o 
  -7   2  24      686.89      749.51     13.11 o 
  -6   2  24      343.09      305.23     24.17 o 
  -5   2  24        6.63        0.61     10.44 o 
  -4   2  24       17.01       27.46      7.05 o 
  -3   2  24       91.66       68.15      8.13 o 
  -2   2  24     1149.45     1124.08     43.91 o 
  -1   2  24      208.92      193.53      6.81 o 
   0   2  24     1701.80     1522.23     33.90 o 
   1   2  24      136.24      114.43      6.89 o 
   2   2  24      246.22      188.83      7.79 o 
   3   2  24        0.23        5.26      7.04 o 
   4   2  24        4.58       12.89      6.47 o 
   5   2  24       31.10       26.01      6.33 o 
   6   2  24      382.95      415.56     13.89 o 
  -7   3  24      201.60      207.11      8.57 o 
  -6   3  24       39.64       45.44      7.24 o 
  -5   3  24       61.69       51.14      8.26 o 
  -4   3  24      164.28      183.91     11.79 o 
  -3   3  24       54.06       56.52      9.21 o 
  -2   3  24     1319.70     1142.73     50.72 o 
  -1   3  24      870.72      785.53     23.19 o 
   0   3  24       61.24       44.15      6.75 o 
   1   3  24      497.26      440.11     11.06 o 
   2   3  24      707.38      695.58     14.29 o 
   3   3  24      299.33      314.30     15.34 o 
   4   3  24      716.91      677.22     17.03 o 
   5   3  24      124.59      121.55      8.36 o 
   6   3  24      795.71      890.99     17.77 o 
  -7   4  24      104.69      115.37      9.27 o 
  -6   4  24      132.38      146.61      9.26 o 
  -5   4  24        3.09        4.83      7.69 o 
  -4   4  24       65.61       58.02      9.17 o 
  -3   4  24       19.87       17.18      8.94 o 
  -2   4  24      219.60      218.26     12.31 o 
  -1   4  24      630.11      564.27     18.57 o 
   0   4  24     1442.89     1432.66     25.26 o 
   1   4  24      196.92      201.74      8.60 o 
   2   4  24      154.82      168.16      7.92 o 
   3   4  24      101.54      101.77      6.25 o 
   4   4  24       49.19       48.45      6.97 o 
   5   4  24      142.04      161.47      8.98 o 
  -7   5  24      115.55      130.44      8.07 o 
  -6   5  24      252.54      263.93     12.72 o 
  -5   5  24       38.04       40.66      8.00 o 
  -4   5  24      153.08      155.72     11.12 o 
  -3   5  24       13.17       12.22      8.77 o 
  -2   5  24      271.07      275.54     13.70 o 
  -1   5  24      319.12      270.76     13.80 o 
   0   5  24       21.02       26.83      9.93 o 
   1   5  24        4.07        8.23      5.33 o 
   2   5  24       42.94       36.86      5.76 o 
   3   5  24       51.11       44.77      6.75 o 
   4   5  24      181.58      175.17     10.08 o 
   5   5  24        8.56       16.59      5.38 o 
  -6   6  24       36.92       40.90      9.29 o 
  -5   6  24       49.70       55.32      8.05 o 
  -4   6  24       71.46       70.93      9.66 o 
  -3   6  24      240.59      238.79     10.69 o 
  -2   6  24       12.76       13.64      9.07 o 
  -1   6  24      371.63      396.51     20.84 o 
   0   6  24      118.69      133.93      7.83 o 
   1   6  24      188.10      215.26      9.43 o 
   2   6  24      359.82      335.23     24.11 o 
   3   6  24       76.20       48.29      7.88 o 
   4   6  24      177.32      176.44      9.13 o 
   5   6  24       73.34       62.46      6.13 o 
  -6   7  24      229.87      249.60     12.19 o 
  -5   7  24      161.70      132.53     11.95 o 
  -4   7  24      605.08      597.17     13.74 o 
  -3   7  24       72.16       71.64      8.47 o 
  -2   7  24       62.17       50.32     10.64 o 
  -1   7  24      314.96      336.55     20.22 o 
   0   7  24     1182.45     1318.04     62.57 o 
   1   7  24      301.39      293.40     12.46 o 
   2   7  24      106.32      107.46      9.39 o 
   3   7  24        9.03       -1.35      7.32 o 
   4   7  24      502.47      512.10     30.46 o 
   5   7  24       11.34       10.60      6.17 o 
  -6   8  24        0.01       -1.20      6.15 o 
  -5   8  24       70.75       81.67     10.01 o 
  -4   8  24       42.25       49.12     10.81 o 
  -3   8  24      206.23      212.74     12.03 o 
  -2   8  24     1718.75     1952.71     59.71 o 
  -1   8  24      224.57      215.31     16.85 o 
   0   8  24     1537.36     1592.14     34.72 o 
   1   8  24      222.37      235.76     17.56 o 
   2   8  24       82.74       97.30     14.51 o 
   3   8  24       30.01       31.44     10.54 o 
   4   8  24      139.91      147.32     11.97 o 
   5   8  24      119.28      138.45      8.79 o 
  -5   9  24       23.22       34.46      7.83 o 
  -4   9  24       28.97       46.04      8.07 o 
  -3   9  24      119.97      138.31     10.46 o 
  -2   9  24        2.50        9.69      8.67 o 
  -1   9  24      461.23      537.00     30.72 o 
   0   9  24      182.24      192.78     10.63 o 
   1   9  24      225.93      202.83     16.22 o 
   2   9  24      113.24      102.08     12.02 o 
   3   9  24        8.32        6.43      7.97 o 
   4   9  24       15.22       24.43      7.61 o 
  -4  10  24       80.36      103.05      9.49 o 
  -3  10  24      181.99      204.89     15.77 o 
  -2  10  24        3.09       -2.02      9.12 o 
  -1  10  24        2.95        7.12      9.18 o 
   0  10  24       85.14       99.55     14.51 o 
   1  10  24       52.93       52.34     10.31 o 
   2  10  24       60.07       76.61     11.35 o 
   3  10  24       30.49       37.42      8.51 o 
   4  10  24      252.87      312.92     10.93 o 
  -3  11  24      377.60      374.31     21.07 o 
  -2  11  24       47.81       64.01     14.32 o 
  -1  11  24      702.61      814.09     17.88 o 
   0  11  24       19.17       17.78      7.59 o 
   1  11  24      508.42      579.83     19.25 o 
   2  11  24       81.11      110.93     10.52 o 
   3  11  24       59.08       61.60      7.69 o 
  -3  12  24      278.07      327.27     12.64 o 
  -2  12  24       16.09       11.61      6.75 o 
  -1  12  24       27.83       33.23      7.00 o 
   0  12  24       73.13       73.08      7.78 o 
   1  12  24       58.52       70.47      8.54 o 
   2  12  24       91.49       96.76      7.47 o 
  -2  13  24       58.95       69.74     12.58 o 
  -1  13  24       12.17        6.27     12.27 o 
   0  13  24       12.17       10.14     12.60 o 
  -7   0  25        1.21       -5.90      7.57 o 
  -5   0  25        7.28       16.72     11.01 o 
  -3   0  25     1180.54     1024.30     21.84 o 
  -1   0  25      324.57      288.15     11.57 o 
   1   0  25     1047.08      997.15     61.76 o 
   3   0  25      131.97      115.10      9.57 o 
   5   0  25       87.09       77.05     10.02 o 
  -7   1  25      248.10      273.43      9.09 o 
  -6   1  25        4.26        8.66      6.68 o 
  -5   1  25      177.83      141.68      9.36 o 
  -4   1  25        2.20       -0.53      6.71 o 
  -3   1  25      458.49      407.53     10.69 o 
  -2   1  25        5.15        5.08      6.61 o 
  -1   1  25      423.61      351.60      9.21 o 
   0   1  25      103.21       83.43      6.01 o 
   1   1  25      434.62      402.28     12.18 o 
   2   1  25      145.94      118.59      6.67 o 
   3   1  25        0.65        4.86      4.69 o 
   4   1  25      358.59      306.08     12.80 o 
   5   1  25      274.12      255.32     10.15 o 
   6   1  25       37.26       44.53      6.74 o 
  -7   2  25       94.99      121.99      6.57 o 
  -6   2  25       43.80       39.76      6.95 o 
  -5   2  25        7.87       10.12      8.63 o 
  -4   2  25        0.48        3.14      8.38 o 
  -3   2  25      214.27      204.81      8.47 o 
  -2   2  25        7.82        5.21      6.25 o 
  -1   2  25      972.95     1026.73     19.66 o 
   0   2  25       99.87       76.12      6.23 o 
   1   2  25      243.90      233.86      8.31 o 
   2   2  25       33.84       32.33      5.08 o 
   3   2  25     1230.93     1138.56     53.61 o 
   4   2  25       68.10       68.27      6.95 o 
   5   2  25      103.94      127.05      8.39 o 
  -7   3  25        5.60        6.97      4.83 o 
  -6   3  25      220.74      219.18     10.04 o 
  -5   3  25      100.62      116.11     15.12 o 
  -4   3  25      132.31       88.69      9.75 o 
  -3   3  25       25.81       18.59      6.97 o 
  -2   3  25      117.50       91.83      8.38 o 
  -1   3  25        2.76        3.86      6.50 o 
   0   3  25      912.98      860.87     21.09 o 
   1   3  25      246.51      243.06      7.42 o 
   2   3  25      142.71      143.66      6.90 o 
   3   3  25      264.27      246.72     12.74 o 
   4   3  25       12.72        8.64      5.99 o 
   5   3  25      244.40      264.72     10.94 o 
  -6   4  25      104.14      122.59      9.47 o 
  -5   4  25      653.71      638.41     17.24 o 
  -4   4  25       17.95        8.94      8.35 o 
  -3   4  25      378.19      357.07     13.69 o 
  -2   4  25       67.81       73.17      7.37 o 
  -1   4  25       12.84       20.82      9.76 o 
   0   4  25       14.99       11.19      7.44 o 
   1   4  25      210.79      185.31      6.78 o 
   2   4  25        2.90        2.58      5.18 o 
   3   4  25       52.47       70.39      7.38 o 
   4   4  25       85.27       73.85      6.85 o 
   5   4  25       65.28       75.12      6.36 o 
  -6   5  25       95.05      110.20      9.68 o 
  -5   5  25      100.40       84.59      8.97 o 
  -4   5  25      109.49      111.40     10.28 o 
  -3   5  25       73.38       64.24      7.66 o 
  -2   5  25      244.37      225.06     19.50 o 
  -1   5  25      156.30      163.41     11.75 o 
   0   5  25      539.98      550.34     11.77 o 
   1   5  25      145.60      124.08      6.73 o 
   2   5  25       22.13       23.82      5.83 o 
   3   5  25       16.48        3.54      6.32 o 
   4   5  25        3.00       -1.24      6.06 o 
   5   5  25       45.60       44.59      7.95 o 
  -6   6  25      294.63      322.12     10.88 o 
  -5   6  25       22.24       16.80      7.39 o 
  -4   6  25        7.90        8.24      6.10 o 
  -3   6  25      185.99      179.49     11.64 o 
  -2   6  25       99.13       79.74      9.84 o 
  -1   6  25      344.61      330.29     19.93 o 
   0   6  25       35.21       28.22      8.64 o 
   1   6  25       22.31       12.62      7.75 o 
   2   6  25       59.01       78.41      8.48 o 
   3   6  25       20.98       25.59      6.80 o 
   4   6  25      145.26      177.01      8.58 o 
   5   6  25       95.11       82.00      5.28 o 
  -6   7  25      276.02      274.37     11.21 o 
  -5   7  25       72.29       80.58     10.46 o 
  -4   7  25      464.04      489.51     13.72 o 
  -3   7  25      341.05      359.27     11.63 o 
  -2   7  25      671.58      792.10     27.01 o 
  -1   7  25      947.10     1167.45     68.99 o 
   0   7  25       68.36       85.48     11.62 o 
   1   7  25      125.70      142.78     10.12 o 
   2   7  25     1131.13     1182.45     43.30 o 
   3   7  25      235.34      199.31      9.80 o 
   4   7  25      604.21      658.09     29.90 o 
  -5   8  25      164.95      186.29     11.84 o 
  -4   8  25        6.99       10.91     10.36 o 
  -3   8  25      256.65      287.05     12.45 o 
  -2   8  25       27.84       39.20      9.17 o 
  -1   8  25      912.25     1046.65     28.47 o 
   0   8  25     1318.88     1476.61     32.54 o 
   1   8  25        4.72        5.64     11.19 o 
   2   8  25      278.36      287.29     17.38 o 
   3   8  25      453.80      472.56     19.00 o 
   4   8  25      134.42      121.56     10.49 o 
  -5   9  25      492.27      563.64     14.21 o 
  -4   9  25      149.02      154.13     11.17 o 
  -3   9  25      478.81      525.36     27.05 o 
  -2   9  25      227.79      254.52     11.54 o 
  -1   9  25        7.04        6.24     10.91 o 
   0   9  25      163.62      173.45     15.30 o 
   1   9  25       79.96       78.67     12.45 o 
   2   9  25      766.85      762.97     23.61 o 
   3   9  25        7.49       11.93      7.35 o 
   4   9  25      122.43      146.02      8.95 o 
  -4  10  25       62.78       92.51      8.48 o 
  -3  10  25      101.88      118.58      8.47 o 
  -2  10  25      189.88      228.37     10.74 o 
  -1  10  25      310.24      386.13     28.95 o 
   0  10  25      771.17      836.03     24.64 o 
   1  10  25       39.22       56.77      9.82 o 
   2  10  25       16.51        8.10      8.94 o 
   3  10  25       13.23       21.90      7.25 o 
  -3  11  25       80.48       85.12     12.26 o 
  -2  11  25      168.76      163.60     15.49 o 
  -1  11  25        7.40        4.90      7.28 o 
   0  11  25      384.87      406.32     16.48 o 
   1  11  25      113.35      140.42     11.58 o 
   2  11  25      311.64      355.13     13.44 o 
   3  11  25      269.63      323.82     10.37 o 
  -2  12  25      332.12      344.53     11.10 o 
  -1  12  25      217.26      231.03      8.94 o 
   0  12  25       23.48       40.94      7.72 o 
   1  12  25      181.89      169.08      9.77 o 
  -6   0  26       19.13        7.35      7.21 o 
  -4   0  26      342.08      336.07     13.56 o 
  -2   0  26     1149.29     1023.70     22.44 o 
   0   0  26      431.21      399.94     16.28 o 
   2   0  26       36.58       32.25      8.36 o 
   4   0  26     1610.83     1374.08     31.92 o 
  -7   1  26        1.50        4.44      6.71 o 
  -6   1  26      942.42      900.75     13.31 o 
  -5   1  26       95.95       76.76      7.05 o 
  -4   1  26     2992.04     2543.70     25.87 o 
  -3   1  26      187.50      194.06      8.34 o 
  -2   1  26       24.99       18.49      5.89 o 
  -1   1  26      356.61      382.60     12.23 o 
   0   1  26     1400.00     1226.31     32.51 o 
   1   1  26       52.80       24.76      5.64 o 
   2   1  26      753.32      719.44     16.74 o 
   3   1  26        4.25        7.99      5.88 o 
   4   1  26      359.43      321.68     12.34 o 
   5   1  26        1.60        7.22      5.37 o 
  -6   2  26      290.48      291.58      8.42 o 
  -5   2  26        0.04        2.61      7.93 o 
  -4   2  26       60.31       53.44      6.93 o 
  -3   2  26      424.67      424.70     15.74 o 
  -2   2  26     4241.92     4169.56     41.11 o 
  -1   2  26      373.18      333.79     13.95 o 
   0   2  26      287.07      257.25     10.51 o 
   1   2  26      354.08      355.09     10.58 o 
   2   2  26        4.44       -1.62      5.70 o 
   3   2  26        3.97        7.48      6.36 o 
   4   2  26       69.60       53.83      6.21 o 
   5   2  26        0.09        1.51      5.94 o 
  -6   3  26      208.24      216.61      7.49 o 
  -5   3  26       74.60       85.80      8.91 o 
  -4   3  26      168.40      144.21      8.51 o 
  -3   3  26      198.29      223.54     11.07 o 
  -2   3  26      662.47      581.17     37.57 o 
  -1   3  26      169.19      164.79      8.36 o 
   0   3  26      250.84      256.39     12.81 o 
   1   3  26       91.51       82.57      6.14 o 
   2   3  26      122.91       89.26      6.18 o 
   3   3  26        4.03        5.91      6.62 o 
   4   3  26      250.27      263.36      8.97 o 
   5   3  26      128.45      123.43      6.72 o 
  -6   4  26        2.08        1.61      4.36 o 
  -5   4  26        9.07       10.77      5.12 o 
  -4   4  26      316.86      333.13     13.27 o 
  -3   4  26      670.57      611.85     17.71 o 
  -2   4  26       63.38       61.62      7.83 o 
  -1   4  26      503.09      440.75     25.85 o 
   0   4  26       16.64       18.86      5.69 o 
   1   4  26       37.44       49.91      5.99 o 
   2   4  26      318.42      291.77      9.47 o 
   3   4  26      203.25      210.07      8.82 o 
   4   4  26       73.58       81.18      6.26 o 
   5   4  26      356.61      407.88     13.31 o 
  -6   5  26      748.73      763.97     12.07 o 
  -5   5  26       45.10       40.27      5.62 o 
  -4   5  26      269.08      264.15     10.02 o 
  -3   5  26       71.98       69.67      7.91 o 
  -2   5  26      202.08      205.56     12.38 o 
  -1   5  26      540.92      510.70     23.04 o 
   0   5  26      168.75      165.89     11.09 o 
   1   5  26       20.79       21.79      5.84 o 
   2   5  26     1662.73     1528.56     24.54 o 
   3   5  26      102.50       96.69      8.45 o 
   4   5  26       22.20       18.74      5.64 o 
   5   5  26      324.89      417.80     11.68 o 
  -6   6  26        1.01       -6.97      6.97 o 
  -5   6  26       96.78      101.08      5.80 o 
  -4   6  26       89.97       79.60      6.89 o 
  -3   6  26     1245.72     1183.85     22.61 o 
  -2   6  26       60.45       60.89     13.62 o 
  -1   6  26     1533.91     1715.44     59.09 o 
   0   6  26      996.64     1107.36     35.82 o 
   1   6  26       30.34       30.73      7.69 o 
   2   6  26      193.85      177.36      9.96 o 
   3   6  26      155.50      146.06      8.89 o 
   4   6  26      115.05      112.10      6.80 o 
  -6   7  26       42.84       49.35      6.23 o 
  -5   7  26        1.48       -2.43      7.97 o 
  -4   7  26       29.34       28.26      9.38 o 
  -3   7  26      121.29      121.54     13.32 o 
  -2   7  26      148.64      199.53     16.30 o 
  -1   7  26      620.57      697.56     20.14 o 
   0   7  26       70.43       67.79      8.54 o 
   1   7  26       87.91       94.33      8.70 o 
   2   7  26      412.59      419.89     21.89 o 
   3   7  26      161.23      165.03      8.34 o 
   4   7  26      132.48      169.34      8.74 o 
  -5   8  26        3.06       -1.10      7.25 o 
  -4   8  26      268.41      297.40     15.00 o 
  -3   8  26      145.12      157.85     20.40 o 
  -2   8  26     1286.20     1463.95     31.67 o 
  -1   8  26      257.66      305.98     17.39 o 
   0   8  26      315.29      333.32     18.81 o 
   1   8  26      101.53       94.11     12.84 o 
   2   8  26        4.35        4.42      9.85 o 
   3   8  26      148.87      142.41     11.78 o 
   4   8  26      100.16      128.30      8.83 o 
  -4   9  26      276.36      289.37     13.01 o 
  -3   9  26      420.48      537.22     15.16 o 
  -2   9  26      160.11      198.05     13.89 o 
  -1   9  26      281.06      321.96     15.77 o 
   0   9  26      163.74      175.79     14.48 o 
   1   9  26      931.74      942.44     26.26 o 
   2   9  26       27.75       18.08      8.34 o 
   3   9  26        0.52        5.27      7.03 o 
  -3  10  26       58.64       60.34      7.52 o 
  -2  10  26      207.27      214.94      9.14 o 
  -1  10  26       23.65       29.48      8.92 o 
   0  10  26       17.50       24.01      9.62 o 
   1  10  26        8.19       23.39      9.80 o 
   2  10  26       20.15       12.15      7.52 o 
   3  10  26      166.35      182.60     10.02 o 
  -3  11  26      519.61      539.78     14.46 o 
  -2  11  26       51.19       60.20     22.34 o 
  -1  11  26       21.84       44.27      8.50 o 
   0  11  26        5.03        5.46      7.38 o 
   1  11  26        7.69        6.18      7.60 o 
   2  11  26        6.85        7.36      6.96 o 
  -1  12  26        0.70        3.40      7.08 o 
   0  12  26       53.80       63.76      6.88 o 
  -5   0  27        6.46       12.00      8.35 o 
  -3   0  27     1235.55     1059.35     21.41 o 
  -1   0  27      607.89      613.21     18.03 o 
   1   0  27     1355.57     1263.39     29.69 o 
   3   0  27      277.44      229.41     15.65 o 
   5   0  27      165.70      213.54     11.33 o 
  -6   1  27        1.44        2.74      5.01 o 
  -5   1  27       90.95       95.87      5.78 o 
  -4   1  27      161.21      141.71      7.00 o 
  -3   1  27     1526.02     1455.70     19.74 o 
  -2   1  27      858.89      803.40     17.27 o 
  -1   1  27      390.58      346.22     10.40 o 
   0   1  27      227.39      215.27     10.19 o 
   1   1  27       61.43       44.67      5.65 o 
   2   1  27        0.02       -2.49      5.85 o 
   3   1  27      181.11      147.08     10.08 o 
   4   1  27       24.64       14.82      6.21 o 
   5   1  27      553.70      599.17     11.44 o 
  -6   2  27       14.62       14.22      4.63 o 
  -5   2  27      596.32      595.74     12.00 o 
  -4   2  27        0.42        1.56      5.74 o 
  -3   2  27      151.86      142.10      7.24 o 
  -2   2  27      401.66      398.20     10.68 o 
  -1   2  27      259.21      237.90     11.53 o 
   0   2  27       12.01       10.66      7.40 o 
   1   2  27     2078.52     2039.22     37.78 o 
   2   2  27       40.63       37.88      5.18 o 
   3   2  27      559.90      529.23     15.51 o 
   4   2  27       33.09       18.51      5.85 o 
   5   2  27      143.64      179.93     10.04 o 
  -6   3  27      552.99      657.66     13.35 o 
  -5   3  27      525.16      495.10     12.77 o 
  -4   3  27      218.97      199.81     11.78 o 
  -3   3  27      731.86      688.57     18.26 o 
  -2   3  27      323.32      360.16     18.43 o 
  -1   3  27     1543.81     1531.29     66.95 o 
   0   3  27        7.98        6.25      5.44 o 
   1   3  27        1.64       -1.60      5.12 o 
   2   3  27      102.70       81.03      5.91 o 
   3   3  27      123.47      117.99      7.42 o 
   4   3  27       25.89       18.17      5.43 o 
   5   3  27      669.48      764.27     16.77 o 
  -6   4  27        2.21        5.47      4.12 o 
  -5   4  27      291.83      304.80      8.68 o 
  -4   4  27       40.91       39.99      6.25 o 
  -3   4  27      280.84      273.23     16.64 o 
  -2   4  27       25.47       23.31      7.13 o 
  -1   4  27      244.17      224.59     17.33 o 
   0   4  27       99.79      106.68      8.37 o 
   1   4  27      929.02     1019.37     13.47 o 
   2   4  27       28.49       32.00      6.76 o 
   3   4  27       75.07       66.40      6.35 o 
   4   4  27       33.83       35.91      5.34 o 
  -6   5  27        5.25        2.18      6.40 o 
  -5   5  27        1.73        0.99      4.94 o 
  -4   5  27       19.50       24.17      6.14 o 
  -3   5  27       23.20       21.48      6.65 o 
  -2   5  27      373.41      350.46     14.61 o 
  -1   5  27     1344.32     1406.29     35.33 o 
   0   5  27      161.77      154.76      9.16 o 
   1   5  27      260.34      269.07     15.65 o 
   2   5  27       82.05       85.26      6.97 o 
   3   5  27      366.65      341.60     11.38 o 
   4   5  27        4.32        5.65      5.46 o 
  -5   6  27      151.11      155.64      6.84 o 
  -4   6  27       10.00        0.66      6.94 o 
  -3   6  27       83.80       81.60      9.44 o 
  -2   6  27       69.51       73.21     13.08 o 
  -1   6  27      165.57      183.88     10.82 o 
   0   6  27        0.72        6.33      7.60 o 
   1   6  27      601.64      615.58     22.56 o 
   2   6  27       33.97       27.24      7.48 o 
   3   6  27        1.88        3.57      5.97 o 
   4   6  27      241.17      238.34      7.85 o 
  -5   7  27        0.57       -2.55      7.46 o 
  -4   7  27       34.22       31.54      9.67 o 
  -3   7  27       51.20       52.16     11.49 o 
  -2   7  27       52.81       72.77      8.21 o 
  -1   7  27        1.08        6.48      7.91 o 
   0   7  27      332.61      347.06     12.60 o 
   1   7  27      244.73      274.47     10.73 o 
   2   7  27       82.71       69.73      7.21 o 
   3   7  27      127.10      136.74      6.58 o 
   4   7  27       16.97       19.05      7.21 o 
  -5   8  27       41.96       66.22      7.57 o 
  -4   8  27       88.18      109.70      9.71 o 
  -3   8  27      369.68      399.93     17.00 o 
  -2   8  27       16.05       11.93     10.77 o 
  -1   8  27       26.91       21.16     10.26 o 
   0   8  27      190.15      264.24     16.10 o 
   1   8  27        3.57       10.64      9.15 o 
   2   8  27      113.85      100.82     11.62 o 
   3   8  27       18.43       16.39      7.27 o 
  -4   9  27      203.72      248.60     11.17 o 
  -3   9  27      438.14      507.97     16.45 o 
  -2   9  27      121.14      139.43     11.93 o 
  -1   9  27        5.17        8.31      7.01 o 
   0   9  27       41.24       46.11     10.88 o 
   1   9  27      646.23      650.49     21.26 o 
   2   9  27        0.13        2.38      7.74 o 
   3   9  27       72.38       96.60      8.43 o 
  -3  10  27       40.32       54.08      8.96 o 
  -2  10  27      295.74      362.71     12.62 o 
  -1  10  27      735.45      813.28     21.94 o 
   0  10  27       61.39       55.03      9.86 o 
   1  10  27      258.55      280.35     14.10 o 
   2  10  27       17.62       34.50      7.72 o 
  -2  11  27       23.34       28.42      6.24 o 
  -1  11  27      173.70      198.94     10.74 o 
   0  11  27     1257.88     1470.89     24.11 o 
   1  11  27       15.16       11.80      6.80 o 
  -6   0  28      173.91      180.26     11.46 o 
  -4   0  28      271.47      256.51     11.55 o 
  -2   0  28        0.78       -7.47     17.72 o 
   0   0  28      160.16      143.19     11.15 o 
   2   0  28      623.93      540.32     23.23 o 
   4   0  28       31.93       18.17      7.41 o 
  -6   1  28      521.89      577.08     15.45 o 
  -5   1  28       66.22       51.14      5.66 o 
  -4   1  28        3.76        5.05      5.19 o 
  -3   1  28       80.41       74.37      6.59 o 
  -2   1  28      412.59      409.22     10.35 o 
  -1   1  28     1030.43      968.08     19.60 o 
   0   1  28      188.23      179.47      6.44 o 
   1   1  28       10.61       19.68      5.72 o 
   2   1  28        6.19        4.24      7.14 o 
   3   1  28        0.09        0.85     10.51 o 
   4   1  28       46.39       44.79      6.09 o 
  -6   2  28      632.53      616.03     11.20 o 
  -5   2  28       67.20       68.82      6.05 o 
  -4   2  28       10.18        7.94      5.29 o 
  -3   2  28       21.14       13.96      6.10 o 
  -2   2  28        8.98       10.39      6.07 o 
  -1   2  28      473.34      423.87     12.86 o 
   0   2  28        0.31       -5.09      5.09 o 
   1   2  28        4.76       -5.70      5.70 o 
   2   2  28       91.39       79.82      7.39 o 
   3   2  28       42.48       36.46      7.49 o 
   4   2  28      244.84      250.63      9.36 o 
  -6   3  28        8.94       14.25      4.00 o 
  -5   3  28        6.74       11.14      5.06 o 
  -4   3  28      173.69      150.41      7.82 o 
  -3   3  28       70.00       57.39      6.92 o 
  -2   3  28        3.02       -2.35      7.00 o 
  -1   3  28        2.05        6.69      9.07 o 
   0   3  28        8.04       16.06      6.47 o 
   1   3  28        0.41       -0.56      5.47 o 
   2   3  28       78.44       89.58      7.01 o 
   3   3  28       80.62       83.05      6.12 o 
   4   3  28        6.53        9.35      5.32 o 
  -6   4  28        4.02       -0.50      6.67 o 
  -5   4  28       56.05       42.25      5.28 o 
  -4   4  28        1.81       -0.75      5.31 o 
  -3   4  28      289.63      280.42     16.50 o 
  -2   4  28       97.56      111.82      7.90 o 
  -1   4  28       93.12       93.97     15.05 o 
   0   4  28      292.09      309.21      9.51 o 
   1   4  28     1194.12     1220.08     18.34 o 
   2   4  28       41.24       33.07      6.09 o 
   3   4  28        5.53        3.45      5.01 o 
   4   4  28       39.41       37.75      9.16 o 
  -5   5  28       19.61       16.04      4.68 o 
  -4   5  28      624.09      645.41     25.44 o 
  -3   5  28       58.08       56.36      6.55 o 
  -2   5  28      707.45      697.09     24.84 o 
  -1   5  28      253.72      276.18     10.07 o 
   0   5  28        0.54       -1.22      5.80 o 
   1   5  28      206.41      186.94      8.55 o 
   2   5  28        0.11        7.22      6.66 o 
   3   5  28      382.31      380.08     14.90 o 
   4   5  28      346.11      456.96     13.47 o 
  -5   6  28      171.62      170.78     10.46 o 
  -4   6  28        9.90       11.53      8.06 o 
  -3   6  28      373.83      388.99     18.56 o 
  -2   6  28        1.26       -3.07     10.99 o 
  -1   6  28       14.21       23.39      7.85 o 
   0   6  28      101.55      101.31      8.54 o 
   1   6  28      383.29      368.90     12.52 o 
   2   6  28       12.79       13.08      6.26 o 
   3   6  28       31.06       21.96      5.39 o 
  -5   7  28        1.96        5.12      5.84 o 
  -4   7  28      246.31      256.86     13.17 o 
  -3   7  28     1415.91     1546.40     29.73 o 
  -2   7  28       90.35      118.60     13.51 o 
  -1   7  28      632.90      737.41     22.14 o 
   0   7  28       47.82       47.61      7.24 o 
   1   7  28        0.94       -5.79      6.45 o 
   2   7  28       26.55       24.25      5.97 o 
   3   7  28      332.21      354.44     14.50 o 
  -4   8  28       74.26       76.09      8.94 o 
  -3   8  28      137.82      154.49     11.75 o 
  -2   8  28      403.03      484.69     18.27 o 
  -1   8  28      113.97      136.22     12.23 o 
   0   8  28      145.90      148.72     14.07 o 
   1   8  28       40.20       32.65     10.53 o 
   2   8  28      247.88      260.77     13.67 o 
   3   8  28       55.51       67.62      7.56 o 
  -3   9  28       96.21      100.92      9.54 o 
  -2   9  28       72.78       95.46     10.63 o 
  -1   9  28      116.63      161.07     12.71 o 
   0   9  28        0.10       -0.17      7.92 o 
   1   9  28        0.33        1.77      6.89 o 
   2   9  28       22.91       30.50      7.45 o 
  -3  10  28       35.25       42.91      7.37 o 
  -2  10  28      120.25      135.49      9.88 o 
  -1  10  28      714.15      810.62     19.86 o 
   0  10  28      523.97      587.97     17.02 o 
   1  10  28      721.85      775.20     18.12 o 
   2  10  28        2.39       -1.37      5.76 o 
  -1  11  28      611.31      677.62     14.75 o 
   0  11  28        9.12       14.39      5.80 o 
  -5   0  29      102.83      117.92      7.42 o 
  -3   0  29       31.47       16.27      7.49 o 
  -1   0  29     1407.20     1348.61     34.18 o 
   1   0  29      795.49      636.28     24.39 o 
   3   0  29       12.06       11.76      8.83 o 
  -6   1  29      157.26      169.59      6.70 o 
  -5   1  29     1462.82     1438.08     15.20 o 
  -4   1  29       43.37       42.24      5.04 o 
  -3   1  29      835.33      790.59     12.44 o 
  -2   1  29        0.72        1.30      5.78 o 
  -1   1  29       42.12       43.35      9.62 o 
   0   1  29      705.42      751.08     19.33 o 
   1   1  29       93.81       81.91      9.83 o 
   2   1  29        1.63        4.65      6.40 o 
   3   1  29      742.51      692.61     21.17 o 
   4   1  29       61.37       56.98      6.82 o 
  -5   2  29      586.02      521.67      9.60 o 
  -4   2  29      150.08      149.02      7.01 o 
  -3   2  29      438.22      453.92     13.99 o 
  -2   2  29       36.58       50.29      6.84 o 
  -1   2  29     1284.47     1221.40     32.55 o 
   0   2  29        5.16        1.00      6.75 o 
   1   2  29      377.65      361.92     10.92 o 
   2   2  29        8.27        7.52      6.76 o 
   3   2  29       14.14       15.67      6.31 o 
   4   2  29       77.50       83.87      5.84 o 
  -5   3  29      981.22     1002.90     12.38 o 
  -4   3  29       38.45       39.97      5.84 o 
  -3   3  29      379.90      369.65     13.11 o 
  -2   3  29       91.02      100.74     12.42 o 
  -1   3  29      632.15      625.16     24.41 o 
   0   3  29       56.27       57.22      6.83 o 
   1   3  29       60.52       46.25      6.54 o 
   2   3  29        2.47        1.05      5.60 o 
   3   3  29      458.96      445.23     12.92 o 
   4   3  29        5.89       -0.71      6.94 o 
  -5   4  29      504.06      507.39      8.59 o 
  -4   4  29       23.03       18.90      5.09 o 
  -3   4  29       20.68       16.74      6.22 o 
  -2   4  29      108.17      122.17      9.17 o 
  -1   4  29       12.83       14.48      6.52 o 
   0   4  29      244.81      250.10      9.65 o 
   1   4  29      306.70      286.72      9.82 o 
   2   4  29      207.24      192.36      7.78 o 
   3   4  29        1.64        2.61      5.10 o 
   4   4  29      215.25      258.11      9.71 o 
  -5   5  29      453.68      429.54     13.89 o 
  -4   5  29        0.83        3.18      6.18 o 
  -3   5  29     2419.39     2463.71     38.43 o 
  -2   5  29      264.73      251.16     16.90 o 
  -1   5  29      380.01      412.28     11.15 o 
   0   5  29      133.55      131.11      7.50 o 
   1   5  29      184.93      183.43      7.80 o 
   2   5  29      686.81      636.40     14.69 o 
   3   5  29      107.84       99.16      6.17 o 
  -5   6  29       47.33       42.33      7.06 o 
  -4   6  29        0.03       -1.46      7.24 o 
  -3   6  29        1.39        7.00      8.90 o 
  -2   6  29      104.95      118.17      8.58 o 
  -1   6  29      451.09      483.90     22.86 o 
   0   6  29       17.22       20.96      6.88 o 
   1   6  29      410.80      428.32     12.06 o 
   2   6  29       31.48       39.01      6.02 o 
   3   6  29      414.18      452.07     12.41 o 
  -4   7  29       21.54        9.95      7.88 o 
  -3   7  29       37.94       38.90      9.38 o 
  -2   7  29      193.32      181.06     13.75 o 
  -1   7  29      199.11      215.86      8.87 o 
   0   7  29        7.21       -1.71      6.64 o 
   1   7  29      115.65      110.33      7.11 o 
   2   7  29      114.78      118.41      7.09 o 
   3   7  29       32.52       41.27      7.52 o 
  -4   8  29       69.43       60.61      7.46 o 
  -3   8  29       13.00       13.67      7.81 o 
  -2   8  29      376.43      431.07     15.64 o 
  -1   8  29       52.74       65.35     10.52 o 
   0   8  29       83.98       83.50     10.30 o 
   1   8  29        2.62        7.10      7.44 o 
   2   8  29        3.90        7.94      6.66 o 
  -2   9  29       23.41       26.51      6.70 o 
  -1   9  29      571.51      655.25     19.00 o 
   0   9  29      260.66      282.69     13.86 o 
   1   9  29        9.36        8.70      7.28 o 
   2   9  29        3.79        8.46      5.83 o 
  -2  10  29      165.61      185.15      9.33 o 
  -1  10  29       41.39       59.18      7.42 o 
   0  10  29        5.49       10.79      5.87 o 
   1  10  29      188.05      186.80      8.99 o 
  -4   0  30      575.01      492.48     12.28 o 
  -2   0  30      385.08      399.34     13.45 o 
   0   0  30     1047.52     1019.95     30.00 o 
   2   0  30      453.18      428.37     18.31 o 
   4   0  30       96.49      115.73      8.02 o 
  -5   1  30       24.52       25.41      4.24 o 
  -4   1  30      139.71      108.19      6.48 o 
  -3   1  30        1.44        6.53      4.73 o 
  -2   1  30      206.20      184.53      7.41 o 
  -1   1  30       60.44       42.91     12.04 o 
   0   1  30      836.93      858.36     19.59 o 
   1   1  30       52.07       38.12      8.21 o 
   2   1  30      185.69      207.42     10.08 o 
   3   1  30        1.49       -0.23      5.41 o 
   4   1  30        2.93        8.35      6.06 o 
  -5   2  30       13.15       13.01      4.08 o 
  -4   2  30      102.36       93.44      6.06 o 
  -3   2  30       34.55       19.11      6.24 o 
  -2   2  30      275.23      255.45     11.13 o 
  -1   2  30      129.69      145.88      8.62 o 
   0   2  30       57.04       60.47      7.17 o 
   1   2  30      117.26       98.81      8.78 o 
   2   2  30      285.78      266.32     10.77 o 
   3   2  30      175.77      152.29      7.23 o 
   4   2  30      298.32      360.10     11.26 o 
  -5   3  30        3.24        1.18      4.11 o 
  -4   3  30       22.02       26.77      5.04 o 
  -3   3  30        0.39        2.44      5.49 o 
  -2   3  30       99.55      121.40      8.89 o 
  -1   3  30      218.10      237.46      9.42 o 
   0   3  30     1204.71     1230.40     25.90 o 
   1   3  30      276.87      263.42      8.95 o 
   2   3  30      253.62      229.79      7.71 o 
   3   3  30       51.68       47.83      7.65 o 
  -5   4  30       57.70       54.46      7.67 o 
  -4   4  30      441.97      449.64      9.01 o 
  -3   4  30      107.75      110.34     10.57 o 
  -2   4  30       17.07       20.38     11.37 o 
  -1   4  30        0.38       -3.48      6.20 o 
   0   4  30       10.38        4.17      5.75 o 
   1   4  30        3.09        2.82      5.13 o 
   2   4  30       58.83       63.90      5.46 o 
   3   4  30      148.87      148.16      9.38 o 
  -4   5  30        6.23        6.81      7.96 o 
  -3   5  30      287.27      274.39     14.61 o 
  -2   5  30      422.23      475.06     10.55 o 
  -1   5  30        1.13        0.66      5.61 o 
   0   5  30      516.18      586.31     17.01 o 
   1   5  30      370.53      356.20     11.26 o 
   2   5  30      460.53      476.88     11.24 o 
   3   5  30       23.83       23.24      6.13 o 
  -4   6  30       33.39       27.22      7.79 o 
  -3   6  30      379.11      472.09     11.02 o 
  -2   6  30       16.48       20.99      6.39 o 
  -1   6  30        2.11       -0.41      5.34 o 
   0   6  30        2.10        5.24      6.22 o 
   1   6  30       23.79       23.45      6.17 o 
   2   6  30      107.45      106.56      6.77 o 
  -4   7  30        0.81        3.56      5.98 o 
  -3   7  30      122.94      137.57     10.75 o 
  -2   7  30       91.39       98.12     10.63 o 
  -1   7  30       56.21       70.65     10.05 o 
   0   7  30      271.14      296.27     14.88 o 
   1   7  30      131.85      144.93     11.59 o 
   2   7  30       24.93       19.56      7.26 o 
  -3   8  30       37.64       43.07      7.49 o 
  -2   8  30       27.10       49.67      8.29 o 
  -1   8  30       43.50       43.24      8.87 o 
   0   8  30       32.73       37.54      8.56 o 
   1   8  30       60.75       59.43      8.17 o 
  -2   9  30        1.15        2.51      5.74 o 
  -1   9  30       23.24       26.65      7.23 o 
   0   9  30      138.03      160.04     10.36 o 
   1   9  30      266.47      345.58     11.35 o 
  -5   0  31       42.34       45.93      7.33 o 
  -3   0  31       97.14       71.53      7.33 o 
  -1   0  31        0.10        8.33     10.11 o 
   1   0  31       30.53       33.46      8.85 o 
   3   0  31       22.78       39.34      7.97 o 
  -5   1  31      146.51      128.71      6.24 o 
  -4   1  31       76.11       63.13      5.14 o 
  -3   1  31        2.38       -1.36      4.58 o 
  -2   1  31       17.79       13.22      9.67 o 
  -1   1  31        6.14        8.17      7.22 o 
   0   1  31      256.09      266.69     11.34 o 
   1   1  31       67.38       61.00      7.49 o 
   2   1  31        1.25       -5.07      5.33 o 
   3   1  31      317.39      315.98     13.43 o 
  -5   2  31       98.83      100.36      8.59 o 
  -4   2  31       93.38       85.01      5.36 o 
  -3   2  31       14.81       18.60      5.41 o 
  -2   2  31      250.62      231.91     15.60 o 
  -1   2  31      110.79      125.10      6.95 o 
   0   2  31       33.76       46.99      8.90 o 
   1   2  31        0.18        8.91      6.19 o 
   2   2  31      158.17      159.95      8.09 o 
   3   2  31       89.29       88.04      5.41 o 
  -4   3  31      353.89      352.79      8.67 o 
  -3   3  31      118.03      116.88      7.44 o 
  -2   3  31        0.46        1.33      9.85 o 
  -1   3  31       22.52       22.10      5.45 o 
   0   3  31     1038.50     1044.59     21.77 o 
   1   3  31        0.66        6.66      5.12 o 
   2   3  31       31.04       28.31      6.52 o 
   3   3  31        0.13       -1.24      6.65 o 
  -4   4  31     1403.05     1375.34     22.68 o 
  -3   4  31        8.29        7.43      8.95 o 
  -2   4  31      410.01      397.27      9.91 o 
  -1   4  31       65.04       59.56      5.84 o 
   0   4  31       14.46       16.13      5.34 o 
   1   4  31       16.53       14.88      5.03 o 
   2   4  31       13.90       21.05      5.61 o 
  -4   5  31       43.27       40.30      7.67 o 
  -3   5  31      509.76      482.26     10.87 o 
  -2   5  31      482.26      540.04     17.39 o 
  -1   5  31       65.72       78.57      5.80 o 
   0   5  31      239.40      226.93      9.03 o 
   1   5  31       19.57       28.12      5.17 o 
   2   5  31        0.74       -4.32      4.91 o 
  -4   6  31      117.97      133.92      7.97 o 
  -3   6  31      256.98      250.56     11.88 o 
  -2   6  31       66.40       72.12      6.29 o 
  -1   6  31       48.73       40.48      6.20 o 
   0   6  31       39.66       35.46      5.71 o 
   1   6  31       42.32       51.85      5.74 o 
  -3   7  31       40.43       43.65      6.85 o 
  -2   7  31      137.67      159.53     10.34 o 
  -1   7  31       38.62       37.49      8.07 o 
   0   7  31      346.95      361.47     14.17 o 
   1   7  31       47.24       51.16      7.96 o 
  -2   8  31      204.20      222.34      9.95 o 
  -1   8  31      114.91      130.24      9.53 o 
   0   8  31      311.65      330.55     12.44 o 
  -4   0  32      104.33      103.28      9.26 o 
  -2   0  32      214.24      209.51     13.78 o 
   0   0  32      882.31      920.27     25.15 o 
   2   0  32      777.61      731.51     18.75 o 
  -4   1  32      324.68      324.79     11.82 o 
  -3   1  32       77.90       58.04      9.48 o 
  -2   1  32      699.32      689.40     20.31 o 
  -1   1  32       15.44       15.96      8.25 o 
   0   1  32      617.14      688.44     15.28 o 
   1   1  32        3.09        4.07      5.43 o 
   2   1  32      216.14      203.40      7.96 o 
  -4   2  32      198.09      186.86      9.44 o 
  -3   2  32      117.19       94.95      9.93 o 
  -2   2  32       74.00       66.15      5.79 o 
  -1   2  32      198.67      196.74      9.42 o 
   0   2  32      106.25      119.63      8.04 o 
   1   2  32       38.60       30.23      6.04 o 
   2   2  32      435.96      461.07     10.07 o 
  -4   3  32        0.64       -1.09      7.33 o 
  -3   3  32      157.98      135.82      7.36 o 
  -2   3  32      409.64      396.21      7.54 o 
  -1   3  32      130.40      122.77      6.39 o 
   0   3  32        5.09        8.58      6.00 o 
   1   3  32        1.75        2.31      5.09 o 
   2   3  32       23.20       14.49      5.97 o 
  -3   4  32      215.11      193.05      7.97 o 
  -2   4  32       10.72        6.08      4.10 o 
  -1   4  32        3.13       -4.72      4.72 o 
   0   4  32      202.74      199.29      6.47 o 
   1   4  32        9.37       15.27      4.72 o 
   2   4  32      195.19      196.64      9.61 o 
  -3   5  32       39.97       32.38      7.71 o 
  -2   5  32      256.60      247.30      8.03 o 
  -1   5  32      149.63      158.50     10.61 o 
   0   5  32      113.02      119.66      9.17 o 
   1   5  32        1.64        0.81      7.60 o 
  -3   6  32        0.07        4.52      6.55 o 
  -2   6  32      144.41      141.10      8.67 o 
  -1   6  32        4.44       -1.56      6.78 o 
   0   6  32       62.35       64.68      8.40 o 
  -2   7  32      138.26      152.41      8.74 o 
  -1   7  32       22.84       18.92      5.81 o 
   0   7  32      237.67      258.66     10.61 o 
  -3   0  33     1603.96     1545.02     25.70 o 
  -1   0  33      734.43      708.99     19.83 o 
   1   0  33      212.01      181.99     11.15 o 
  -3   1  33       28.81       25.01      5.03 o 
  -2   1  33        4.82        1.61      5.28 o 
  -1   1  33      269.17      261.18      9.37 o 
   0   1  33      221.68      200.18      8.87 o 
   1   1  33      564.06      596.13     11.70 o 
   2   1  33      112.13      103.94      7.69 o 
  -3   2  33      114.84      103.11      6.33 o 
  -2   2  33       41.32       35.27      5.40 o 
  -1   2  33      448.68      472.19     11.60 o 
   0   2  33      324.77      315.42      9.43 o 
   1   2  33      395.08      374.95      9.15 o 
   2   2  33      317.82      311.00     10.54 o 
  -3   3  33        6.28       -6.34      6.34 o 
  -2   3  33      160.04      166.85      8.03 o 
  -1   3  33      312.79      296.65      9.98 o 
   0   3  33       40.64       37.40      6.63 o 
   1   3  33       88.20      101.82      7.99 o 
  -2   4  33       23.94       19.66      6.91 o 
  -1   4  33       25.91       32.91      5.25 o 
   0   4  33        3.03        3.78      7.07 o 
   1   4  33       90.46       89.74      7.71 o 
  -2   0  34       17.42       19.55      6.63 o 
   0   0  34      179.81      181.52     10.36 o 
  -2   1  34      293.56      314.31      8.34 o 
  -1   1  34      546.03      522.96     10.63 o 
   0   1  34       77.79       66.92      7.55 o 
   1   1  34      537.33      529.83     13.22 o 
  -2   2  34        2.88       -3.89      4.76 o 
  -1   2  34      263.11      266.45     13.50 o 
   0   2  34       30.04       22.19      4.40 o 
  -1   3  34        7.21        3.75      5.67 o 
   0   3  34      401.13      446.78     12.46 o 
                                                 
